# Supplementary material for: The neglected giants: Uncovering the prevalence and functional groups of huge proteins in proteomes
Source: PLoS Comput Biol. 2024 Sep 16;20(9):e1012459. doi: 10.1371/journal.pcbi.1012459 (PMC11573180; doi:10.1371/journal.pcbi.1012459)
Supplement: S1 Table — (TSV) [file pcbi.1012459.s005.tsv]

superkingdom	cog_cat	prot_id	cog_desc
Bacteria	Q	7962	Secondary metabolites biosynthesis, transport and catabolism
Eukaryota	Z	5765	Cytoskeleton
Eukaryota	T	5228	Signal transduction mechanisms
Eukaryota	S	3808	Function unknown
Eukaryota	Q	1088	Secondary metabolites biosynthesis, transport and catabolism
Eukaryota	-	1075
Eukaryota	O	1017	Posttranslational modification, protein turnover, chaperones
Bacteria	M	965	Cell wall/membrane/envelope biogenesis
Eukaryota	U	849	Intracellular trafficking, secretion, and vesicular transport
Eukaryota	K	710	Transcription
Eukaryota	PT	481	Inorganic ion transport and metabolism|Signal transduction mechanisms
Bacteria	U	381	Intracellular trafficking, secretion, and vesicular transport
Eukaryota	W	330	Extracellular structures
Eukaryota	I	271	Lipid transport and metabolism
Bacteria	IQ	262	Lipid transport and metabolism|Secondary metabolites biosynthesis, transport and catabolism
Eukaryota	IQ	182	Lipid transport and metabolism|Secondary metabolites biosynthesis, transport and catabolism
Eukaryota	VW	173	Defense mechanisms|Extracellular structures
Eukaryota	M	149	Cell wall/membrane/envelope biogenesis
Bacteria	D	143	Cell cycle control, cell division, chromosome partitioning
Eukaryota	P	135	Inorganic ion transport and metabolism
Bacteria	S	131	Function unknown
Eukaryota	J	131	Translation, ribosomal structure and biogenesis
Eukaryota	TZ	108	Signal transduction mechanisms|Cytoskeleton
Eukaryota	BDLT	106	Chromatin structure and dynamics|Cell cycle control, cell division, chromosome partitioning|Replication, recombination and repair|Signal transduction mechanisms
Eukaryota	DZ	104	Cell cycle control, cell division, chromosome partitioning|Cytoskeleton
Bacteria	G	99	Carbohydrate transport and metabolism
Eukaryota	D	98	Cell cycle control, cell division, chromosome partitioning
Bacteria	N	92	Cell motility
Bacteria	QU	85	Secondary metabolites biosynthesis, transport and catabolism|Intracellular trafficking, secretion, and vesicular transport
Eukaryota	UY	79	Intracellular trafficking, secretion, and vesicular transport|Nuclear structure
Eukaryota	KO	76	Transcription|Posttranslational modification, protein turnover, chaperones
Eukaryota	L	72	Replication, recombination and repair
Bacteria	MU	68	Cell wall/membrane/envelope biogenesis|Intracellular trafficking, secretion, and vesicular transport
Bacteria	NU	68	Cell motility|Intracellular trafficking, secretion, and vesicular transport
Bacteria	K	65	Transcription
Eukaryota	A	64	RNA processing and modification
Eukaryota	TW	64	Signal transduction mechanisms|Extracellular structures
Bacteria	-	57
Eukaryota	G	53	Carbohydrate transport and metabolism
Bacteria	MQ	51	Cell wall/membrane/envelope biogenesis|Secondary metabolites biosynthesis, transport and catabolism
Bacteria	DZ	49	Cell cycle control, cell division, chromosome partitioning|Cytoskeleton
Bacteria	MNU	48	Cell wall/membrane/envelope biogenesis|Cell motility|Intracellular trafficking, secretion, and vesicular transport
Bacteria	L	45	Replication, recombination and repair
Eukaryota	KLT	45	Transcription|Replication, recombination and repair|Signal transduction mechanisms
Eukaryota	PZ	44	Inorganic ion transport and metabolism|Cytoskeleton
Eukaryota	E	44	Amino acid transport and metabolism
Bacteria	DMNUW	43	Cell cycle control, cell division, chromosome partitioning|Cell wall/membrane/envelope biogenesis|Cell motility|Intracellular trafficking, secretion, and vesicular transport|Extracellular structures
Eukaryota	DO	40	Cell cycle control, cell division, chromosome partitioning|Posttranslational modification, protein turnover, chaperones
Eukaryota	H	39	Coenzyme transport and metabolism
Bacteria	GM	34	Carbohydrate transport and metabolism|Cell wall/membrane/envelope biogenesis
Eukaryota	B	34	Chromatin structure and dynamics
Bacteria	UW	32	Intracellular trafficking, secretion, and vesicular transport|Extracellular structures
Bacteria	FGMQ	32	Nucleotide transport and metabolism|Carbohydrate transport and metabolism|Cell wall/membrane/envelope biogenesis|Secondary metabolites biosynthesis, transport and catabolism
Eukaryota	OT	31	Posttranslational modification, protein turnover, chaperones|Signal transduction mechanisms
Bacteria	MOT	21	Cell wall/membrane/envelope biogenesis|Posttranslational modification, protein turnover, chaperones|Signal transduction mechanisms
Eukaryota	BQ	21	Chromatin structure and dynamics|Secondary metabolites biosynthesis, transport and catabolism
Eukaryota	TU	21	Signal transduction mechanisms|Intracellular trafficking, secretion, and vesicular transport
Bacteria	KL	20	Transcription|Replication, recombination and repair
Bacteria	O	19	Posttranslational modification, protein turnover, chaperones
Eukaryota	BK	18	Chromatin structure and dynamics|Transcription
Bacteria	MQU	15	Cell wall/membrane/envelope biogenesis|Secondary metabolites biosynthesis, transport and catabolism|Intracellular trafficking, secretion, and vesicular transport
Eukaryota	KL	14	Transcription|Replication, recombination and repair
Bacteria	F	11	Nucleotide transport and metabolism
Bacteria	KTU	11	Transcription|Signal transduction mechanisms|Intracellular trafficking, secretion, and vesicular transport
Bacteria	CMN	11	Energy production and conversion|Cell wall/membrane/envelope biogenesis|Cell motility
Bacteria	I	11	Lipid transport and metabolism
Bacteria	KM	11	Transcription|Cell wall/membrane/envelope biogenesis
Bacteria	J	10	Translation, ribosomal structure and biogenesis
Bacteria	KLT	10	Transcription|Replication, recombination and repair|Signal transduction mechanisms
Eukaryota	C	10	Energy production and conversion
Bacteria	E	10	Amino acid transport and metabolism
Bacteria	MOQ	8	Cell wall/membrane/envelope biogenesis|Posttranslational modification, protein turnover, chaperones|Secondary metabolites biosynthesis, transport and catabolism
Bacteria	MN	8	Cell wall/membrane/envelope biogenesis|Cell motility
Bacteria	CQ	8	Energy production and conversion|Secondary metabolites biosynthesis, transport and catabolism
Bacteria	P	7	Inorganic ion transport and metabolism
Bacteria	T	7	Signal transduction mechanisms
Eukaryota	DTZ	7	Cell cycle control, cell division, chromosome partitioning|Signal transduction mechanisms|Cytoskeleton
Bacteria	GOQ	6	Carbohydrate transport and metabolism|Posttranslational modification, protein turnover, chaperones|Secondary metabolites biosynthesis, transport and catabolism
Bacteria	DMPZ	6	Cell cycle control, cell division, chromosome partitioning|Cell wall/membrane/envelope biogenesis|Inorganic ion transport and metabolism|Cytoskeleton
Bacteria	CO	6	Energy production and conversion|Posttranslational modification, protein turnover, chaperones
Archaea	L	6	Replication, recombination and repair
Bacteria	QUW	6	Secondary metabolites biosynthesis, transport and catabolism|Intracellular trafficking, secretion, and vesicular transport|Extracellular structures
Eukaryota	V	6	Defense mechanisms
Eukaryota	EO	6	Amino acid transport and metabolism|Posttranslational modification, protein turnover, chaperones
Eukaryota	OVW	6	Posttranslational modification, protein turnover, chaperones|Defense mechanisms|Extracellular structures
Eukaryota	JKL	5	Translation, ribosomal structure and biogenesis|Transcription|Replication, recombination and repair
Eukaryota	BDLTU	5	Chromatin structure and dynamics|Cell cycle control, cell division, chromosome partitioning|Replication, recombination and repair|Signal transduction mechanisms|Intracellular trafficking, secretion, and vesicular transport
Bacteria	GMPQ	5	Carbohydrate transport and metabolism|Cell wall/membrane/envelope biogenesis|Inorganic ion transport and metabolism|Secondary metabolites biosynthesis, transport and catabolism
Archaea	-	5
Bacteria	IU	5	Lipid transport and metabolism|Intracellular trafficking, secretion, and vesicular transport
Eukaryota	F	5	Nucleotide transport and metabolism
Bacteria	HM	4	Coenzyme transport and metabolism|Cell wall/membrane/envelope biogenesis
Bacteria	H	4	Coenzyme transport and metabolism
Bacteria	OQ	4	Posttranslational modification, protein turnover, chaperones|Secondary metabolites biosynthesis, transport and catabolism
Archaea	I	3	Lipid transport and metabolism
Eukaryota	TV	3	Signal transduction mechanisms|Defense mechanisms
Bacteria	GMOU	3	Carbohydrate transport and metabolism|Cell wall/membrane/envelope biogenesis|Posttranslational modification, protein turnover, chaperones|Intracellular trafficking, secretion, and vesicular transport
Bacteria	V	3	Defense mechanisms
Archaea	CM	2	Energy production and conversion|Cell wall/membrane/envelope biogenesis
Eukaryota	OPTVW	2	Posttranslational modification, protein turnover, chaperones|Inorganic ion transport and metabolism|Signal transduction mechanisms|Defense mechanisms|Extracellular structures
Archaea	C	2	Energy production and conversion
Bacteria	KMU	2	Transcription|Cell wall/membrane/envelope biogenesis|Intracellular trafficking, secretion, and vesicular transport
Bacteria	QV	2	Secondary metabolites biosynthesis, transport and catabolism|Defense mechanisms
Bacteria	GQ	2	Carbohydrate transport and metabolism|Secondary metabolites biosynthesis, transport and catabolism
Bacteria	LM	2	Replication, recombination and repair|Cell wall/membrane/envelope biogenesis
Eukaryota	DY	1	Cell cycle control, cell division, chromosome partitioning|Nuclear structure
Eukaryota	EPT	1	Amino acid transport and metabolism|Inorganic ion transport and metabolism|Signal transduction mechanisms
Bacteria	EGP	1	Amino acid transport and metabolism|Carbohydrate transport and metabolism|Inorganic ion transport and metabolism
Bacteria	DM	1	Cell cycle control, cell division, chromosome partitioning|Cell wall/membrane/envelope biogenesis
Eukaryota	GM	1	Carbohydrate transport and metabolism|Cell wall/membrane/envelope biogenesis
Bacteria	JMQU	1	Translation, ribosomal structure and biogenesis|Cell wall/membrane/envelope biogenesis|Secondary metabolites biosynthesis, transport and catabolism|Intracellular trafficking, secretion, and vesicular transport
Eukaryota	CO	1	Energy production and conversion|Posttranslational modification, protein turnover, chaperones
Bacteria	GO	1	Carbohydrate transport and metabolism|Posttranslational modification, protein turnover, chaperones
Archaea	S	1	Function unknown
Bacteria	HQ	1	Coenzyme transport and metabolism|Secondary metabolites biosynthesis, transport and catabolism
Bacteria	MNQU	1	Cell wall/membrane/envelope biogenesis|Cell motility|Secondary metabolites biosynthesis, transport and catabolism|Intracellular trafficking, secretion, and vesicular transport
Eukaryota	DU	1	Cell cycle control, cell division, chromosome partitioning|Intracellular trafficking, secretion, and vesicular transport
