# Supplementary material for: The neglected giants: Uncovering the prevalence and functional groups of huge proteins in proteomes
Source: PLoS Comput Biol. 2024 Sep 16;20(9):e1012459. doi: 10.1371/journal.pcbi.1012459 (PMC11573180; doi:10.1371/journal.pcbi.1012459)
Supplement: S2 Table — (TSV) [file pcbi.1012459.s006.tsv]

prot_id	prot_len	upid	org_id	phylum	prot_name
P05790	5263	UP000005204	7091	Arthropoda	Fibroin heavy chain (Fib-H) (H-fibroin)
Q4X212	5538	UP000002530	330879	Ascomycota	Leashin
A0A158NDG7	5255	UP000005205	12957	Arthropoda	Microtubule-associated protein futsch
A0A1C3KLC0	5984	UP000219799	5858	Apicomplexa	WD repeat-containing protein
A0A1C6X8S0	5068	UP000507536	5826	Apicomplexa	Anaphase-promoting complex subunit 1
A0A1D3JKI4	5866	UP000219813	5858	Apicomplexa	Rav1p_C domain-containing protein
A0A1E4ZID5	18253	UP000094164	1868283	PVC group	EF-hand domain-containing protein
A0A1E4ZID5	18253	UP000094164	1868283	PVC group	EF-hand domain-containing protein
A0A1J1GY49	5267	UP000220797	5849	Apicomplexa	Chorein_N domain-containing protein
A0A2K3D140	5209	UP000006906	3055	Chlorophyta	Beta_helix domain-containing protein
A0A2P9CZJ4	5016	UP000294825	880536	Apicomplexa	Phosphatidylinositol 4-kinase, putative
A0A2P9DJ49	9497	UP000294825	880536	Apicomplexa	PI3K/PI4K catalytic domain-containing protein
A0A5B8M3X8	6917	UP000320216	2599293	Actinomycetota	Gram-positive cocci surface proteins LPxTG domain-containing protein
A0A5B8M3X8	6917	UP000320216	2599293	Actinomycetota	Gram-positive cocci surface proteins LPxTG domain-containing protein
A0A653GZN9	5184	UP000492440	2600580	Apicomplexa	Phosphatidylinositol 4-kinase, putative (EC 2.7.1.67)
A0A6J1MZP5	10217	UP000504620	110368	Arthropoda	microtubule-associated protein futsch-like
A0A6P8I2Z0	8475	UP000515163	6105	Cnidaria	uncharacterized protein LOC116295506
A0A7J7KDI8	5223	UP000593567	10212	Bryozoa	Chitin-binding type-2 domain-containing protein
A0A7M7SVC0	9934	UP000007110	7668	Echinodermata	Chitin-binding type-2 domain-containing protein
A0A812ZXC2	6324	UP000643038	631055	Sar	CCHC-type domain-containing protein
A0A812ZXC2	6324	UP000643038	631055	Sar	CCHC-type domain-containing protein
A0A813KAA8	5647	UP000626109	89957	Sar	Ubiquitin-like protease family profile domain-containing protein
A0A813KAA8	5647	UP000626109	89957	Sar	Ubiquitin-like protease family profile domain-containing protein
A0A8C5N5D7	7840	UP000694569	445787	Chordata	EGF-like domain-containing protein
A0A8C5PH31	7047	UP000694569	445787	Chordata	EGF-like domain-containing protein
A0A8J4YQK1	5358	UP000713257	424472	Arthropoda	Chitin-binding type-3 domain-containing protein
A0A8J4YR27	5131	UP000713257	424472	Arthropoda	Chitin-binding type-3 domain-containing protein
A0A8J4YWA8	5292	UP000713257	424472	Arthropoda	Chitin-binding type-3 domain-containing protein
A0A8J4Z0B4	5233	UP000713257	424472	Arthropoda	Chitin-binding type-3 domain-containing protein
A0A8J4Z808	5400	UP000713257	424472	Arthropoda	Chitin-binding type-3 domain-containing protein
A0A8J5CU42	5403	UP000713257	424472	Arthropoda	Chitin-binding type-3 domain-containing protein
A0A8J5D4F6	5308	UP000713257	424472	Arthropoda	Chitin-binding type-3 domain-containing protein
A0A8S1SVC1	5725	UP000683925	43137	Ciliophora	Methyl-accepting transducer domain-containing protein
A0A8S1Y3W8	5045	UP000683925	43137	Ciliophora	EF-hand domain-containing protein
A0A8S9XHX7	7562	UP000466442	248454	Arthropoda	Pro-opiomelanocortin/corticotropin ACTH central region domain-containing protein
A0A8S9XHX7	7562	UP000466442	248454	Arthropoda	Pro-opiomelanocortin/corticotropin ACTH central region domain-containing protein
A0A8S9XKV7	6343	UP000466442	248454	Arthropoda	CCHC-type domain-containing protein
A0A8T0AZV3	5096	UP000606274	175797	Chordata	Golgin subfamily B member 1-like
A0C9W4	5605	UP000000600	5888	Ciliophora	Chromosome undetermined scaffold_16, whole genome shotgun sequence
A0DH00	5291	UP000000600	5888	Ciliophora	Chromosome undetermined scaffold_5, whole genome shotgun sequence
B0EPB9	5018	UP000008076	370354	Evosea	Serine-threonine-isoleucine rich protein
B9ZSJ6	5035	UP000001450	36329	Apicomplexa	Phosphatidylinositol 4-kinase, putative (EC 2.7.1.67)
D8S8M4	5519	UP000001514	88036	Streptophyta	Uncharacterized protein
D8S8M4	5519	UP000001514	88036	Streptophyta	Uncharacterized protein
D8SPZ7	8462	UP000001514	88036	Streptophyta	Uncharacterized protein
D8SPZ7	8462	UP000001514	88036	Streptophyta	Uncharacterized protein
Q23JI1	5239	UP000009168	312017	Ciliophora	histone acetyltransferase (EC 2.3.1.48)
Q8IBH6	5561	UP000001450	36329	Apicomplexa	Anaphase-promoting complex subunit 1, putative
R7TZ93	9281	UP000014760	283909	Annelida	Chitin-binding type-2 domain-containing protein
W7JM40	7370	UP000030673	5843	Apicomplexa	Schizont egress antigen-1
W7XCC1	6542	UP000009168	312017	Ciliophora	Dynein motor region D1 hydrolytic ATP-binding site protein
W7XCC1	6542	UP000009168	312017	Ciliophora	Dynein motor region D1 hydrolytic ATP-binding site protein
A0A010SED9	8358	UP000020467	1445577	Ascomycota	Involucrin repeat protein
A0A016U8U0	5760	UP000024635	53326	Nematoda	Uncharacterized protein
A0A016UW58	5022	UP000024635	53326	Nematoda	SANT domain-containing protein
A0A016W0W9	7733	UP000024635	53326	Nematoda	VWFA domain-containing protein
A0A016W129	7736	UP000024635	53326	Nematoda	VWFA domain-containing protein
A0A022VP46	6459	UP000023758	1215330	Ascomycota	Involucrin repeat protein
A0A022XF21	6459	UP000023623	1215331	Ascomycota	Involucrin repeat protein
A0A023XH94	5675	UP000025221	476282	Pseudomonadota	Type Vb secretion system, passenger domain protein
A0A024FYT5	6261	UP000053237	65357	Oomycota	Uncharacterized protein
A0A024UXT5	5918	UP000030690	1036723	Apicomplexa	Uncharacterized protein
A0A024V2H4	8649	UP000030690	1036723	Apicomplexa	Peptidase
A0A024V321	5772	UP000030690	1036723	Apicomplexa	HMMR_C domain-containing protein
A0A024V910	5753	UP000030690	1036723	Apicomplexa	Uncharacterized protein
A0A024VBB5	6532	UP000030690	1036723	Apicomplexa	Uncharacterized protein
A0A024VBQ3	5342	UP000030690	1036723	Apicomplexa	Uncharacterized protein
A0A024VPY9	5420	UP000030656	1036724	Apicomplexa	Uncharacterized protein
A0A024VS36	5137	UP000030656	1036724	Apicomplexa	Rav1p_C domain-containing protein
A0A024VTY7	5160	UP000030656	1036724	Apicomplexa	Uncharacterized protein
A0A024VU30	5197	UP000030656	1036724	Apicomplexa	Uncharacterized protein
A0A024VU92	9309	UP000030656	1036724	Apicomplexa	Uncharacterized protein
A0A024W3D8	5713	UP000030708	1036725	Apicomplexa	Uncharacterized protein
A0A024W3V4	5760	UP000030708	1036725	Apicomplexa	HMMR_C domain-containing protein
A0A024W688	5946	UP000030708	1036725	Apicomplexa	Uncharacterized protein
A0A024W9V4	5142	UP000030708	1036725	Apicomplexa	Uncharacterized protein
A0A024WCE2	5222	UP000030708	1036725	Apicomplexa	Uncharacterized protein
A0A024WMT9	5767	UP000030699	1036727	Apicomplexa	HMMR_C domain-containing protein
A0A024WN56	5861	UP000030699	1036727	Apicomplexa	Uncharacterized protein
A0A024WQU3	6575	UP000030699	1036727	Apicomplexa	Uncharacterized protein
A0A024WSN1	5788	UP000030699	1036727	Apicomplexa	Rav1p_C domain-containing protein
A0A024WU42	9305	UP000030699	1036727	Apicomplexa	Uncharacterized protein
A0A024X2K4	6285	UP000030694	5835	Apicomplexa	DCB domain-containing protein
A0A024X3X3	5781	UP000030694	5835	Apicomplexa	Autophagy-related protein 23
A0A024X418	6145	UP000030694	5835	Apicomplexa	TPR_REGION domain-containing protein
A0A024X669	5899	UP000030694	5835	Apicomplexa	Uncharacterized protein
A0A024XCL8	6101	UP000030694	5835	Apicomplexa	Uncharacterized protein
A0A024XCW9	10086	UP000030694	5835	Apicomplexa	MATH and LRR domain-containing protein
A0A059J3T3	6467	UP000024533	1215338	Ascomycota	Involucrin repeat protein
A0A060DUN2	5784	UP000027186	2970906	Pseudomonadota	Filamentous haemagglutinin FhaB/tRNA nuclease CdiA-like TPS domain-containing protein
A0A061A9A3	6297	UP000032434	35623	Mycoplasmatota	Precited cellulosome enzyme
A0A066XC50	7694	UP000027238	1173701	Ascomycota	Uncharacterized protein
A0A067C5K6	5656	UP000030745	695850	Oomycota	Cadherin domain-containing protein
A0A067LDD9	5587	UP000027138	180498	Streptophyta	Uncharacterized protein
A0A067LDD9	5587	UP000027138	180498	Streptophyta	Uncharacterized protein
A0A067QY58	5376	UP000027135	136037	Arthropoda	RE1-silencing transcription factor
A0A068WZ24	5687	UP000492820	6210	Platyhelminthes	Uncharacterized protein
A0A068WZ24	5687	UP000492820	6210	Platyhelminthes	Uncharacterized protein
A0A069JYU6	5248	UP000027475	1487711	Actinomycetota	OTU domain-containing protein
A0A074JCS2	5960	UP000027432	1353537	Pseudomonadota	Uncharacterized protein
A0A074JR07	6803	UP000027471	1353528	Pseudomonadota	Leukotoxin LktA family filamentous adhesin
A0A074RZD5	7806	UP000027456	1423351	Basidiomycota	Uncharacterized protein
A0A074ZD05	5805	UP000054324	6198	Platyhelminthes	Uncharacterized protein
A0A075AYE5	5289	UP000030755	988480	Cryptomycota	Serine/threonine-protein kinase domain-containing protein 2
A0A075AYE5	5289	UP000030755	988480	Cryptomycota	Serine/threonine-protein kinase domain-containing protein 2
A0A077XZU1	5536	UP000072904	5861	Apicomplexa	Uncharacterized protein
A0A077Y0J0	5216	UP000072904	5861	Apicomplexa	Uncharacterized protein
A0A077Y787	5376	UP000072874	5861	Apicomplexa	Component of oligomeric Golgi complex 6
A0A077Y9H9	5311	UP000072904	5861	Apicomplexa	Rav1p_C domain-containing protein
A0A077ZPI1	5034	UP000039865	5949	Ciliophora	Uncharacterized protein
A0A078AZ98	5077	UP000039865	5949	Ciliophora	Uncharacterized protein
A0A078K9R2	5725	UP000072874	5861	Apicomplexa	Uncharacterized protein
A0A078KBB2	8220	UP000072874	5861	Apicomplexa	PI3K/PI4K catalytic domain-containing protein
A0A078KGQ7	5649	UP000072874	5861	Apicomplexa	Uncharacterized protein
A0A081ANV6	7133	UP000028582	1317066	Oomycota	Uncharacterized protein
A0A081ANV7	6281	UP000028582	1317066	Oomycota	Uncharacterized protein
A0A081ANV8	5390	UP000028582	1317066	Oomycota	DUF2428 domain-containing protein
A0A081ANV9	5134	UP000028582	1317066	Oomycota	Uncharacterized protein
A0A081I9G9	5395	UP000030681	54757	Apicomplexa	Nucleoporin NUP637
A0A081IAB6	5113	UP000030681	54757	Apicomplexa	Anaphase-promoting complex subunit 1
A0A081N8Y9	6188	UP000028006	1027273	Pseudomonadota	Uncharacterized protein
A0A084B0M6	6273	UP000028045	1280523	Ascomycota	Involucrin repeat protein
A0A084G003	6452	UP000028545	563466	Ascomycota	Uncharacterized protein
A0A084G003	6452	UP000028545	563466	Ascomycota	Uncharacterized protein
A0A084GA67	8042	UP000028545	563466	Ascomycota	Involucrin repeat protein
A0A084GA67	8042	UP000028545	563466	Ascomycota	Involucrin repeat protein
A0A084QQQ7	6261	UP000028524	1283841	Ascomycota	Involucrin repeat protein
A0A084RAA0	6276	UP000028540	1283842	Ascomycota	Involucrin repeat protein
A0A084W171	5060	UP000030765	74873	Arthropoda	C2H2-type domain-containing protein
A0A084W171	5060	UP000030765	74873	Arthropoda	C2H2-type domain-containing protein
A0A085MJM4	7453	UP000030764	68888	Nematoda	Uncharacterized protein
A0A085MJM4	7453	UP000030764	68888	Nematoda	Uncharacterized protein
A0A085U0S1	5975	UP000028607	1317124	Pseudomonadota	Hemagglutination activity domain protein
A0A086J8P1	10754	UP000028828	943119	Apicomplexa	HECT-domain (Ubiquitin-transferase) domain-containing protein
A0A086J9X8	5025	UP000028828	943119	Apicomplexa	WD domain, G-beta repeat-containing protein
A0A086JF57	6085	UP000028837	1130820	Apicomplexa	Proteophosphoglycan protein ppg4
A0A086JHZ5	5660	UP000028837	1130820	Apicomplexa	Uncharacterized protein
A0A086JJM4	11102	UP000028837	1130820	Apicomplexa	HECT-domain (Ubiquitin-transferase) domain-containing protein
A0A086JLH7	6079	UP000028828	943119	Apicomplexa	Putative transmembrane protein
A0A086JQT9	5626	UP000028837	1130820	Apicomplexa	Uncharacterized protein
A0A086JUH6	5042	UP000028838	943167	Apicomplexa	Putative histone lysine methyltransferase, SET (EC 2.1.1.43)
A0A086JW04	11110	UP000028838	943167	Apicomplexa	HECT-domain (Ubiquitin-transferase) domain-containing protein
A0A086JX10	5651	UP000028828	943119	Apicomplexa	Uncharacterized protein
A0A086JXN8	5820	UP000028838	943167	Apicomplexa	Uncharacterized protein
A0A086K6T0	5771	UP000028837	1130820	Apicomplexa	Uncharacterized protein
A0A086K7R2	5083	UP000028837	1130820	Apicomplexa	Uncharacterized protein
A0A086K9L4	7928	UP000028837	1130820	Apicomplexa	Uncharacterized protein
A0A086KBY8	5073	UP000028838	943167	Apicomplexa	Phosphatidylinositol 3-and 4-kinase (EC 2.7.11.1)
A0A086KEA4	6073	UP000028837	1130820	Apicomplexa	Putative transmembrane protein
A0A086KF29	5049	UP000028837	1130820	Apicomplexa	WD domain, G-beta repeat-containing protein
A0A086KI90	5651	UP000028838	943167	Apicomplexa	Uncharacterized protein
A0A086KIB0	5083	UP000028828	943119	Apicomplexa	Uncharacterized protein
A0A086KQ62	5775	UP000028837	1130820	Apicomplexa	Non-specific serine/threonine protein kinase
A0A086L5V2	5655	UP000028828	943119	Apicomplexa	Uncharacterized protein
A0A086L692	7817	UP000028828	943119	Apicomplexa	UBA domain-containing protein
A0A086L6N1	6085	UP000028838	943167	Apicomplexa	Proteophosphoglycan protein ppg4
A0A086L9F0	5838	UP000028838	943167	Apicomplexa	Putative transmembrane protein
A0A086LAA9	7928	UP000028838	943167	Apicomplexa	Uncharacterized protein
A0A086LHL7	5204	UP000028838	943167	Apicomplexa	Putative nucleoporin FG repeat protein
A0A086LJY6	6585	UP000028834	935652	Apicomplexa	Phosphatidylinositol 3-and 4-kinase (EC 2.7.11.1)
A0A086LKP2	6085	UP000028834	935652	Apicomplexa	Proteophosphoglycan protein ppg4
A0A086LL50	7740	UP000028834	935652	Apicomplexa	HECT-domain (Ubiquitin-transferase) domain-containing protein
A0A086LLH0	5009	UP000028834	935652	Apicomplexa	Putative histone lysine methyltransferase, SET (EC 2.1.1.43)
A0A086LPM5	5626	UP000028834	935652	Apicomplexa	Uncharacterized protein
A0A086M0H3	5651	UP000028834	935652	Apicomplexa	Uncharacterized protein
A0A086M2E2	5080	UP000028834	935652	Apicomplexa	Uncharacterized protein
A0A086M2E8	5473	UP000028834	935652	Apicomplexa	Surface antigen repeat-containing protein
A0A086MA03	6169	UP000028834	935652	Apicomplexa	Phosphatidylinositol 3-and 4-kinase (EC 2.7.1.67)
A0A086PFP4	9238	UP000028840	933077	Apicomplexa	HECT-domain (Ubiquitin-transferase) domain-containing protein
A0A086PGL8	5642	UP000028840	933077	Apicomplexa	Uncharacterized protein
A0A086PJ39	5064	UP000028840	933077	Apicomplexa	Putative histone lysine methyltransferase, SET (EC 2.1.1.43)
A0A086PTT1	10755	UP000028821	943118	Apicomplexa	HECT-domain (Ubiquitin-transferase) domain-containing protein
A0A086PX84	5505	UP000028821	943118	Apicomplexa	FATC domain-containing protein (EC 2.7.11.1)
A0A086Q1I2	5791	UP000028821	943118	Apicomplexa	Uncharacterized protein
A0A086Q2V6	7712	UP000028840	933077	Apicomplexa	Uncharacterized protein
A0A086Q4K0	5651	UP000028840	933077	Apicomplexa	Uncharacterized protein
A0A086Q723	5721	UP000028840	933077	Apicomplexa	Uncharacterized protein
A0A086Q7V0	5475	UP000028840	933077	Apicomplexa	Surface antigen repeat-containing protein
A0A086Q7V8	5106	UP000028840	933077	Apicomplexa	Uncharacterized protein
A0A086Q811	5039	UP000028840	933077	Apicomplexa	WD domain, G-beta repeat-containing protein
A0A086Q8D7	6079	UP000028840	933077	Apicomplexa	Putative transmembrane protein
A0A086QB55	5230	UP000028840	933077	Apicomplexa	Putative nucleoporin FG repeat protein
A0A086QBL1	5999	UP000028821	943118	Apicomplexa	Phosphatidylinositol 3-and 4-kinase (EC 2.7.1.67)
A0A086QCP9	5076	UP000028821	943118	Apicomplexa	Uncharacterized protein
A0A086QCR3	5473	UP000028821	943118	Apicomplexa	Surface antigen repeat-containing protein
A0A086QGA0	7923	UP000028821	943118	Apicomplexa	Uncharacterized protein
A0A086QHE4	5186	UP000028821	943118	Apicomplexa	Putative transmembrane protein
A0A086QN46	6085	UP000028821	943118	Apicomplexa	Proteophosphoglycan protein ppg4
A0A086QUK1	5651	UP000028821	943118	Apicomplexa	Uncharacterized protein
A0A086QVM4	7295	UP000028821	943118	Apicomplexa	UBA/TS-N domain-containing protein
A0A086QW65	5682	UP000028821	943118	Apicomplexa	Putative transmembrane protein
A0A086T6N4	6402	UP000029964	857340	Ascomycota	Involucrin repeat protein
A0A087TXH2	5000	UP000054359	407821	Arthropoda	Microtubule-associated protein futsch
A0A087TXH2	5000	UP000054359	407821	Arthropoda	Microtubule-associated protein futsch
A0A088RJ28	5437	UP000063063	5679	Euglenozoa	Conserved oligomeric Golgi complex subunit 3
A0A088RJY3	6732	UP000063063	5679	Euglenozoa	Uncharacterized protein
A0A088RPJ3	6353	UP000063063	5679	Euglenozoa	Uncharacterized protein
A0A090D3Y2	7683	UP000001197	515849	Ascomycota	Uncharacterized protein
A0A093VLD1	5986	UP000029285	1077442	Ascomycota	Putative ubiquitin-conjugating enzyme E2
A0A093YG32	5521	UP000029329	1391699	Ascomycota	Involucrin repeat protein
A0A093YUT1	5650	UP000029299	1420902	Ascomycota	Uncharacterized protein
A0A094D322	5903	UP000029302	1420909	Ascomycota	Involucrin repeat protein
A0A094FKW4	5625	UP000029284	1420913	Ascomycota	Uncharacterized protein
A0A094GX36	5964	UP000029270	1420911	Ascomycota	Involucrin repeat protein
A0A094GZV1	5866	UP000029315	1420914	Ascomycota	Involucrin repeat protein
A0A094HQC5	5591	UP000029308	1420915	Ascomycota	Uncharacterized protein
A0A099CWL4	5770	UP000029708	1543381	Pseudomonadota	Filamentous hemagglutinin family protein
A0A0A1H2B1	7564	UP000031649	1469502	Pseudomonadota	Filamentous hemagglutinin family outer membrane protein
A0A0A1UDZ3	5004	UP000014680	370355	Evosea	Uncharacterized protein
A0A0A1UDZ3	5004	UP000014680	370355	Evosea	Uncharacterized protein
A0A0A1UZ05	5431	UP000030151	568076	Ascomycota	Chromosome segregation protein SMC-like
A0A0A2KDJ9	6494	UP000030104	40296	Ascomycota	Uncharacterized protein
A0A0A2VW33	5123	UP000030106	1245745	Ascomycota	Involucrin repeat protein
A0A0A3XZ95	5680	UP000030377	375	Pseudomonadota	Filamentous haemagglutinin FhaB/tRNA nuclease CdiA-like TPS domain-containing protein
A0A0B0EAR1	10724	UP000053122	5141	Ascomycota	Uncharacterized protein
A0A0B2JT65	5433	UP000030993	82374	Bacillota	Uncharacterized protein
A0A0B2WNR0	5239	UP000030816	1081103	Ascomycota	Involucrin repeat protein
A0A0B2XI54	5468	UP000002498	655844	Ascomycota	C6 zinc finger protein
A0A0B4F8H6	5432	UP000031186	1276135	Ascomycota	Involucrin repeat protein
A0A0B4H7Y1	5445	UP000031192	1276136	Ascomycota	Involucrin repeat protein
A0A0B4IE22	5447	UP000031176	1276143	Ascomycota	Involucrin repeat protein
A0A0B7FBF2	7643	UP000059188	1108050	Basidiomycota	Proteophosphoglycan 5
A0A0C2BC90	6088	UP000031584	1576605	Actinomycetota	Uncharacterized protein
A0A0C2F9A2	6961	UP000031575	1398154	Ascomycota	Uncharacterized protein
A0A0C2ILM7	5014	UP000031575	1398154	Ascomycota	Uncharacterized protein
A0A0C3IW20	6070	UP000031935	1572758	Pseudomonadota	Filamentous haemagglutinin FhaB/tRNA nuclease CdiA-like TPS domain-containing protein
A0A0C4E2V8	6263	UP000011715	644358	Ascomycota	Uncharacterized protein
A0A0C5RMA6	5096	UP000032261	42094	Mycoplasmatota	DUF31 domain-containing protein
A0A0D0L490	6090	UP000035017	358	Pseudomonadota	Filamentous haemagglutinin FhaB/tRNA nuclease CdiA-like TPS domain-containing protein
A0A0D1XB26	5532	UP000053599	1016849	Ascomycota	Uncharacterized protein
A0A0D1Z778	5074	UP000054302	212818	Ascomycota	Uncharacterized protein
A0A0D2AFD3	6703	UP000053259	253628	Ascomycota	WW domain-containing protein
A0A0D2AFD3	6703	UP000053259	253628	Ascomycota	WW domain-containing protein
A0A0D2BFJ0	5561	UP000053328	91928	Ascomycota	Uncharacterized protein
A0A0D2CSN4	6211	UP000054466	569365	Ascomycota	Uncharacterized protein
A0A0D2D5J4	5762	UP000054342	348802	Ascomycota	Uncharacterized protein
A0A0D2DX65	5447	UP000053342	215243	Ascomycota	Uncharacterized protein
A0A0D2EH05	5476	UP000053342	215243	Ascomycota	Uncharacterized protein
A0A0D2F8F6	6119	UP000053789	1442370	Ascomycota	Uncharacterized protein
A0A0D2G970	6165	UP000053029	1442368	Ascomycota	Uncharacterized protein
A0A0D2GHI2	6403	UP000054266	5601	Ascomycota	Uncharacterized protein
A0A0D2GXP9	6136	UP000053411	1442371	Ascomycota	Uncharacterized protein
A0A0D2J4M1	5241	UP000053617	1442369	Ascomycota	Uncharacterized protein
A0A0D2LQE9	6699	UP000032304	29730	Streptophyta	Uncharacterized protein
A0A0D2LQF1	6551	UP000032304	29730	Streptophyta	Titin-like
A0A0D2LQF4	6734	UP000032304	29730	Streptophyta	Titin-like
A0A0D2N1R4	5391	UP000032304	29730	Streptophyta	Uncharacterized protein
A0A0D2N1R9	5052	UP000032304	29730	Streptophyta	Titin-like
A0A0D2N1S2	6699	UP000032304	29730	Streptophyta	Uncharacterized protein
A0A0D2PHH6	6686	UP000032304	29730	Streptophyta	Uncharacterized protein
A0A0D2PHI0	6766	UP000032304	29730	Streptophyta	Titin-like
A0A0D2PHI4	5710	UP000032304	29730	Streptophyta	Titin-like
A0A0D2PQC9	5053	UP000032304	29730	Streptophyta	Titin-like
A0A0D2PQD3	5086	UP000032304	29730	Streptophyta	Titin-like
A0A0D2PQD7	6168	UP000032304	29730	Streptophyta	Titin-like
A0A0D2QFN5	6699	UP000032304	29730	Streptophyta	Titin-like
A0A0D2QFP1	5382	UP000032304	29730	Streptophyta	Titin-like
A0A0D2U4W5	5112	UP000008743	595528	Opisthokonta	Uncharacterized protein
A0A0D2X5G9	12732	UP000008743	595528	Opisthokonta	Uncharacterized protein
A0A0D2X5G9	12732	UP000008743	595528	Opisthokonta	Uncharacterized protein
A0A0D2X8Y0	6563	UP000009097	426428	Ascomycota	Uncharacterized protein
A0A0D3ANU2	5071	UP000032141	109376	Streptophyta	Uncharacterized protein
A0A0D3ANU2	5071	UP000032141	109376	Streptophyta	Uncharacterized protein
A0A0D7PE02	5513	UP000032516	1615890	Pseudomonadota	Filamentous haemagglutinin FhaB/tRNA nuclease CdiA-like TPS domain-containing protein
A0A0D9NY16	5327	UP000054544	1291518	Ascomycota	Involucrin repeat protein
A0A0D9QH85	5530	UP000054561	5857	Apicomplexa	Uncharacterized protein
A0A0D9QPC6	5718	UP000054561	5857	Apicomplexa	Uncharacterized protein
A0A0D9QPS7	5262	UP000054561	5857	Apicomplexa	Uncharacterized protein
A0A0E1SH30	5235	UP000004448	425067	Pseudomonadota	Uncharacterized protein
A0A0E1SH30	5235	UP000004448	425067	Pseudomonadota	Uncharacterized protein
A0A0E3UNM8	6286	UP000033067	314722	Pseudomonadota	Uncharacterized protein
A0A0F0GPR4	10826	UP000033393	68170	Actinomycetota	Uncharacterized protein
A0A0F0I6D7	5727	UP000033540	1403190	Ascomycota	Chromosome segregation protein SMC common bacterial type
A0A0F2MHD9	5150	UP000033710	1397361	Ascomycota	Uncharacterized protein
A0A0F2MKV4	6510	UP000033710	1397361	Ascomycota	Uncharacterized protein
A0A0F3NMD8	5106	UP000033562	1359163	Pseudomonadota	Ankyrin repeats family protein
A0A0F3NMD8	5106	UP000033562	1359163	Pseudomonadota	Ankyrin repeats family protein
A0A0F4G6R4	5903	UP000033647	1047168	Ascomycota	Uncharacterized protein
A0A0F9XR33	5128	UP000034112	5544	Ascomycota	Uncharacterized protein
A0A0F9ZGK4	5484	UP000034183	1619065	Candidatus Peregrinibacteria	Uncharacterized protein
A0A0F9ZGK4	5484	UP000034183	1619065	Candidatus Peregrinibacteria	Uncharacterized protein
A0A0G0C9X2	5276	UP000034183	1619065	Candidatus Peregrinibacteria	Uncharacterized protein
A0A0G0C9X2	5276	UP000034183	1619065	Candidatus Peregrinibacteria	Uncharacterized protein
A0A0G0YNW1	5910	UP000033822	1618944	Parcubacteria group	Cell wall surface anchor family protein
A0A0G1NMC9	5276	UP000034576	1618538	Microgenomates group	Uncharacterized protein
A0A0G1P5Z0	6944	UP000034401	1618540	Microgenomates group	Uncharacterized protein
A0A0G1QL64	6915	UP000034271	1618507	Microgenomates group	Uncharacterized protein
A0A0G2I7G6	5924	UP000034164	1247875	Ascomycota	Involucrin repeat protein
A0A0G2JR46	6436	UP000005640	9606	Chordata	Mucin-4
A0A0G2JRD8	6448	UP000005640	9606	Chordata	Mucin-4
A0A0G2JRS2	6406	UP000005640	9606	Chordata	Mucin-4
A0A0G2JRY3	6450	UP000005640	9606	Chordata	Mucin-4
A0A0G3WID7	7048	UP000035337	1408281	Elusimicrobiota	Autotransporter domain-containing protein
A0A0G3WJI5	8155	UP000035337	1408281	Elusimicrobiota	Autotransporter domain-containing protein
A0A0G4GJJ2	5610	UP000041254	1169540	Sar	Uncharacterized protein
A0A0G4GJJ2	5610	UP000041254	1169540	Sar	Uncharacterized protein
A0A0G4H3B6	6065	UP000041254	1169540	Sar	Uncharacterized protein
A0A0H1B6G2	5926	UP000053573	2060906	Ascomycota	Uncharacterized protein
A0A0H4I207	5188	UP000036406	330734	Pseudomonadota	Uncharacterized protein
A0A0H4I9Z1	5223	UP000036406	330734	Pseudomonadota	Uncharacterized protein
A0A0I9XR92	5909	UP000036287	5127	Ascomycota	Agglutinin-like protein 2
A0A0I9XVN4	6244	UP000036287	5127	Ascomycota	Uncharacterized protein
A0A0J5PZ95	5538	UP000053005	1437362	Ascomycota	Involucrin repeat protein
A0A0J6F9L3	5711	UP000054567	454284	Ascomycota	Uncharacterized protein
A0A0J6S2T1	5046	UP000035929	270351	Pseudomonadota	LEPR-XLL domain-containing protein
A0A0J6VC81	8020	UP000036513	37916	Actinomycetota	Uncharacterized protein
A0A0J6VC81	8020	UP000036513	37916	Actinomycetota	Uncharacterized protein
A0A0J7L3P1	5318	UP000036403	67767	Arthropoda	Microtubule-associated protein futsch
A0A0J7M515	5572	UP000036102	1658765	Pseudomonadota	Leukotoxin LktA family filamentous adhesin
A0A0J9S608	5490	UP000053562	1077284	Apicomplexa	Uncharacterized protein
A0A0J9S970	5700	UP000053562	1077284	Apicomplexa	Nucleoporin NUP637
A0A0J9SMY4	5623	UP000053327	1033975	Apicomplexa	Uncharacterized protein
A0A0J9SP53	5496	UP000053327	1033975	Apicomplexa	Uncharacterized protein
A0A0J9SSC9	5328	UP000053327	1033975	Apicomplexa	Uncharacterized protein
A0A0J9SSD6	5703	UP000053327	1033975	Apicomplexa	Nucleoporin NUP637
A0A0J9T5J7	5479	UP000053776	1035515	Apicomplexa	Uncharacterized protein
A0A0J9T655	5326	UP000053776	1035515	Apicomplexa	Uncharacterized protein
A0A0J9T9M6	5698	UP000053776	1035515	Apicomplexa	Nucleoporin NUP637
A0A0J9TCG2	5631	UP000053776	1035515	Apicomplexa	Uncharacterized protein
A0A0J9TPF5	5486	UP000053239	1035514	Apicomplexa	Uncharacterized protein
A0A0J9TQJ4	5359	UP000053239	1035514	Apicomplexa	Uncharacterized protein
A0A0J9TUS7	5755	UP000053239	1035514	Apicomplexa	Nucleoporin NUP637
A0A0J9TXT9	5632	UP000053239	1035514	Apicomplexa	Uncharacterized protein
A0A0J9V3P3	5626	UP000053562	1077284	Apicomplexa	Uncharacterized protein
A0A0K0EC86	6087	UP000035681	6248	Nematoda	Uncharacterized protein
A0A0K0EC86	6087	UP000035681	6248	Nematoda	Uncharacterized protein
A0A0L0BSL8	5333	UP000037069	7375	Arthropoda	SANT domain-containing protein
A0A0L0C3Q4	5581	UP000037069	7375	Arthropoda	Uncharacterized protein
A0A0L0C3Q4	5581	UP000037069	7375	Arthropoda	Uncharacterized protein
A0A0L0CA10	5806	UP000037069	7375	Arthropoda	RGS domain-containing protein
A0A0L0CA10	5806	UP000037069	7375	Arthropoda	RGS domain-containing protein
A0A0L0CS17	5446	UP000054566	580058	Apicomplexa	Uncharacterized protein
A0A0L0CS42	5497	UP000054566	580058	Apicomplexa	Uncharacterized protein
A0A0L0CT33	5779	UP000054566	580058	Apicomplexa	Uncharacterized protein
A0A0L0CTE6	5615	UP000054566	580058	Apicomplexa	Uncharacterized protein
A0A0L0D1D3	9005	UP000054408	461836	Apusozoa	Uncharacterized protein
A0A0L0D1D3	9005	UP000054408	461836	Apusozoa	Uncharacterized protein
A0A0L0D567	6246	UP000054408	461836	Apusozoa	Uncharacterized protein
A0A0L0D567	6246	UP000054408	461836	Apusozoa	Uncharacterized protein
A0A0L0D7Z5	6586	UP000054408	461836	Apusozoa	Enterophilin-1, variant 2
A0A0L0DB29	6778	UP000054408	461836	Apusozoa	Enterophilin-1, variant 1
A0A0L0DNC4	5984	UP000054408	461836	Apusozoa	Uncharacterized protein
A0A0L0DUI1	6357	UP000054408	461836	Apusozoa	Uncharacterized protein
A0A0L0DUI1	6357	UP000054408	461836	Apusozoa	Uncharacterized protein
A0A0L1I3A2	5510	UP000054562	580059	Apicomplexa	Pb-reticulocyte binding protein
A0A0L1I570	6842	UP000054562	580059	Apicomplexa	Uncharacterized protein
A0A0L1I5M9	6753	UP000054562	580059	Apicomplexa	Uncharacterized protein
A0A0L1I7C6	9279	UP000054562	580059	Apicomplexa	Uncharacterized protein
A0A0L1I7Q1	5574	UP000054562	580059	Apicomplexa	Uncharacterized protein
A0A0L1I7U6	6055	UP000054562	580059	Apicomplexa	Uncharacterized protein
A0A0L1I7W9	9249	UP000054562	580059	Apicomplexa	Protein kinase subdomain-containing protein
A0A0L1I8Y3	6019	UP000054562	580059	Apicomplexa	Uncharacterized protein
A0A0L1I9M7	5739	UP000054562	580059	Apicomplexa	Uncharacterized protein
A0A0L1ICG6	5333	UP000054562	580059	Apicomplexa	Uncharacterized protein
A0A0L1ICT7	6124	UP000054562	580059	Apicomplexa	Rhoptry protein
A0A0L1J2H1	5608	UP000037505	1509407	Ascomycota	Involucrin repeat protein
A0A0L7K8J1	6791	UP000054289	137071	Apicomplexa	Uncharacterized protein
A0A0L7K8L2	5241	UP000054289	137071	Apicomplexa	Uncharacterized protein
A0A0L7K9Z3	6108	UP000054289	137071	Apicomplexa	Uncharacterized protein
A0A0L7KB25	5767	UP000054289	137071	Apicomplexa	DCB domain-containing protein
A0A0L7KBA3	5571	UP000054289	137071	Apicomplexa	Anaphase-promoting complex subunit 1
A0A0L7KEF2	9347	UP000054289	137071	Apicomplexa	Uncharacterized protein
A0A0L7KF55	6175	UP000054289	137071	Apicomplexa	TPR_REGION domain-containing protein
A0A0L7LU20	7603	UP000037510	104452	Arthropoda	Microtubule-associated protein futsch
A0A0L7LVD9	5758	UP000037510	104452	Arthropoda	Uncharacterized protein
A0A0L7LYQ9	5117	UP000054282	57267	Apicomplexa	Uncharacterized protein
A0A0L7LZ47	5615	UP000054282	57267	Apicomplexa	Uncharacterized protein
A0A0L7M624	9227	UP000054282	57267	Apicomplexa	PI3K/PI4K catalytic domain-containing protein
A0A0L7M699	6154	UP000054282	57267	Apicomplexa	TPR_REGION domain-containing protein
A0A0L7M6A9	5465	UP000054282	57267	Apicomplexa	Uncharacterized protein
A0A0L7M6G4	5652	UP000054282	57267	Apicomplexa	Uncharacterized protein
A0A0L7QV35	5392	UP000053825	597456	Arthropoda	Uncharacterized protein
A0A0L7QV35	5392	UP000053825	597456	Arthropoda	Uncharacterized protein
A0A0L7RAN6	5264	UP000053825	597456	Arthropoda	C2H2-type domain-containing protein
A0A0L7RHR1	5803	UP000053825	597456	Arthropoda	Microtubule-associated protein futsch
A0A0L8G071	7184	UP000053454	37653	Mollusca	Uncharacterized protein
A0A0L8G071	7184	UP000053454	37653	Mollusca	Uncharacterized protein
A0A0L8G3G6	8646	UP000053454	37653	Mollusca	Mucin-2-like
A0A0L8I0Z0	5760	UP000053454	37653	Mollusca	Uncharacterized protein
A0A0L8I0Z0	5760	UP000053454	37653	Mollusca	Uncharacterized protein
A0A0L8I873	5681	UP000053454	37653	Mollusca	PDZ domain-containing protein
A0A0L8I876	5767	UP000053454	37653	Mollusca	PDZ domain-containing protein
A0A0L8I878	5997	UP000053454	37653	Mollusca	PDZ domain-containing protein
A0A0L8I880	5940	UP000053454	37653	Mollusca	PDZ domain-containing protein
A0A0L8I882	5773	UP000053454	37653	Mollusca	PDZ domain-containing protein
A0A0L8I885	5911	UP000053454	37653	Mollusca	PDZ domain-containing protein
A0A0L8I8A5	5890	UP000053454	37653	Mollusca	PDZ domain-containing protein
A0A0L8I8B9	5738	UP000053454	37653	Mollusca	PDZ domain-containing protein
A0A0L8I8C4	5737	UP000053454	37653	Mollusca	PDZ domain-containing protein
A0A0L8I8G4	5946	UP000053454	37653	Mollusca	PDZ domain-containing protein
A0A0L8I8G8	5824	UP000053454	37653	Mollusca	PDZ domain-containing protein
A0A0L8I8H3	5854	UP000053454	37653	Mollusca	PDZ domain-containing protein
A0A0L8I8H8	5774	UP000053454	37653	Mollusca	PDZ domain-containing protein
A0A0L8I9J7	5947	UP000053454	37653	Mollusca	PDZ domain-containing protein
A0A0L8I9K0	5910	UP000053454	37653	Mollusca	PDZ domain-containing protein
A0A0L8I9K4	5996	UP000053454	37653	Mollusca	PDZ domain-containing protein
A0A0L8I9K8	5823	UP000053454	37653	Mollusca	PDZ domain-containing protein
A0A0L8IZP2	6622	UP000037023	1938	Actinomycetota	Uncharacterized protein
A0A0L8L8T5	6281	UP000037023	1938	Actinomycetota	Uncharacterized protein
A0A0M0J5F1	10901	UP000037460	1460289	Haptophyta	Uncharacterized protein
A0A0M0J5F1	10901	UP000037460	1460289	Haptophyta	Uncharacterized protein
A0A0M3ALP5	7171	UP000033874	56193	Pseudomonadota	Autotransporter domain-containing protein
A0A0M3QLI3	10636	UP000061366	1649184	Actinomycetota	OTU domain-containing protein
A0A0M8QJ36	8129	UP000037773	36816	Actinomycetota	Gln_amidase domain-containing protein
A0A0M8WDR4	11006	UP000037746	1519492	Actinomycetota	Uncharacterized protein
A0A0M9DXK2	16615	UP000037988	1509431	Thermodesulfobacteriota	Parallel beta-helix repeat-containing protein
A0A0M9EU23	7169	UP000037904	179993	Ascomycota	Agglutinin-like protein 2
A0A0M9F5U5	7438	UP000037904	179993	Ascomycota	Uncharacterized protein
A0A0M9FU28	6787	UP000037923	157538	Euglenozoa	Uncharacterized protein
A0A0M9WFA5	6304	UP000037696	229535	Ascomycota	Uncharacterized protein
A0A0N0BDI5	6284	UP000053105	166423	Arthropoda	Microtubule-associated protein futsch
A0A0N0BFI8	5037	UP000053105	166423	Arthropoda	C2H2-type domain-containing protein
A0A0N0D2Z9	5984	UP000037988	1509431	Thermodesulfobacteriota	Autotransporter domain-containing protein
A0A0N0D2Z9	5984	UP000037988	1509431	Thermodesulfobacteriota	Autotransporter domain-containing protein
A0A0N0D6C6	23033	UP000037988	1509431	Thermodesulfobacteriota	Parallel beta-helix repeat-containing protein
A0A0N0N5C6	5193	UP000037912	1592326	Actinomycetota	Uncharacterized protein
A0A0N0T7J4	6643	UP000037746	1519492	Actinomycetota	Uncharacterized protein
A0A0N0T7J4	6643	UP000037746	1519492	Actinomycetota	Uncharacterized protein
A0A0N0TQ65	6099	UP000037743	1519495	Actinomycetota	Uncharacterized protein
A0A0N0V2Y9	21133	UP000037988	1509431	Thermodesulfobacteriota	Repeat-containing protein
A0A0N0VEW9	6582	UP000037923	157538	Euglenozoa	Proteophosphoglycan ppg4
A0A0N1IAZ8	5266	UP000053268	66420	Arthropoda	Uncharacterized protein
A0A0N1IDH7	5760	UP000053268	66420	Arthropoda	Putative threonine-rich GPI-anchored glycoprotein PJ4664.02
A0A0N1IDH7	5760	UP000053268	66420	Arthropoda	Putative threonine-rich GPI-anchored glycoprotein PJ4664.02
A0A0N1IK99	6812	UP000038009	5684	Euglenozoa	Uncharacterized protein
A0A0N1IQP8	5182	UP000053240	76193	Arthropoda	Fibroin heavy chain
A0A0N1NBQ8	7014	UP000037912	1592326	Actinomycetota	Uncharacterized protein
A0A0N1P113	6066	UP000038010	1664694	Ascomycota	Uncharacterized protein
A0A0N8WHY8	9504	UP000051353	102891	Actinomycetota	Uncharacterized protein
A0A0P7C0N9	8047	UP000050424	78410	Ascomycota	Uncharacterized protein
A0A0P7CTP4	11723	UP000050262	269536	Actinomycetota	Uncharacterized protein
A0A0P7V1Z4	5737	UP000034805	113540	Chordata	Nesprin-2-like
A0A0Q4I1V4	5377	UP000051769	1735692	Pseudomonadota	Autotransporter domain-containing protein
A0A0Q4M217	5377	UP000051880	1736219	Pseudomonadota	Autotransporter domain-containing protein
A0A0Q6AF12	5377	UP000051393	1736369	Pseudomonadota	Autotransporter domain-containing protein
A0A0Q7U261	6073	UP000051186	1736466	Pseudomonadota	Haemagg_act domain-containing protein
A0A0Q8AY79	10108	UP000051650	1736478	Actinomycetota	Gram-positive cocci surface proteins LPxTG domain-containing protein
A0A0Q9HAB4	5166	UP000050937	1736524	Pseudomonadota	Uncharacterized protein
A0A0Q9JAC6	5845	UP000051771	1736544	Pseudomonadota	Leukotoxin LktA family filamentous adhesin
A0A0R0C561	6160	UP000050864	405444	Pseudomonadota	Leukotoxin LktA family filamentous adhesin
A0A0R1EKW7	5362	UP000051984	1423816	Bacillota	Gram-positive cocci surface proteins LPxTG domain-containing protein
A0A0R1LFJ4	7761	UP000051955	1423715	Bacillota	Uncharacterized protein
A0A0R1Z330	5890	UP000051957	1423784	Bacillota	Uncharacterized protein
A0A0R3PU92	5302	UP000050601	334426	Nematoda	SANT domain-containing protein
A0A0R3T1L2	6211	UP000046398	102285	Platyhelminthes	Uncharacterized protein
A0A0R3UK02	5326	UP000267029	53468	Platyhelminthes	Uncharacterized protein
A0A0R3UK02	5326	UP000267029	53468	Platyhelminthes	Uncharacterized protein
A0A0R3W0T8	6932	UP000046400	60517	Platyhelminthes	t-SNARE coiled-coil homology domain-containing protein
A0A0S2PF89	7850	UP000057753	264445	Actinomycetota	Uncharacterized protein
A0A0S4JAM8	5235	UP000051952	75058	Euglenozoa	Membrane-associated protein, putative
A0A0S4JAM8	5235	UP000051952	75058	Euglenozoa	Membrane-associated protein, putative
A0A0S4JSC2	5861	UP000051952	75058	Euglenozoa	Membrane-associated protein, putative
A0A0S4JSC2	5861	UP000051952	75058	Euglenozoa	Membrane-associated protein, putative
A0A0S4QLV9	9661	UP000198802	795642	Actinomycetota	Uncharacterized protein
A0A0S4TBX7	6569	UP000199752	237895	Apicomplexa	Uncharacterized protein
A0A0S7DWU1	5607	UP000051487	293939	Ascomycota	Involucrin repeat protein
A0A0T6YLS9	5982	UP000053913	1358417	Pseudomonadota	LEPR-XLL domain-containing protein
A0A0U1M4K3	5519	UP000054383	28573	Ascomycota	Mucin-19
A0A0U5FQ57	6141	UP000054771	454130	Ascomycota	Involucrin repeat protein
A0A0V0QMW6	7962	UP000054937	266149	Ciliophora	Uncharacterized protein
A0A0V0QMW6	7962	UP000054937	266149	Ciliophora	Uncharacterized protein
A0A0V0QNP5	5883	UP000054937	266149	Ciliophora	Uncharacterized protein
A0A0V0QNP5	5883	UP000054937	266149	Ciliophora	Uncharacterized protein
A0A0V0R2S9	7126	UP000054937	266149	Ciliophora	Insulin-like growth factor binding protein, N-terminal
A0A0V0R2S9	7126	UP000054937	266149	Ciliophora	Insulin-like growth factor binding protein, N-terminal
A0A0X3SBG2	5442	UP000054048	1609098	Actinomycetota	OTU domain-containing protein
A0A0X8CHI6	5560	UP000019052	1223566	Pseudomonadota	Filamentous haemagglutinin FhaB/tRNA nuclease CdiA-like TPS domain-containing protein
A0A0Y9TBL8	5440	UP000069549	5821	Apicomplexa	Nucleoporin NUP637
A0A0Y9TR62	5152	UP000069549	5821	Apicomplexa	Uncharacterized protein
A0A0Z0AB65	8242	UP000069549	5821	Apicomplexa	PI3K/PI4K catalytic domain-containing protein
A0A0Z0B7Y7	5731	UP000069549	5821	Apicomplexa	Uncharacterized protein
A0A100ITS4	6185	UP000068243	5061	Ascomycota	Involucrin repeat protein
A0A101JWS0	6267	UP000053994	406341	Pseudomonadota	Uncharacterized protein
A0A101MJD8	6432	UP000055045	48697	Ascomycota	Involucrin repeat protein
A0A101PSC5	8252	UP000053398	1903	Actinomycetota	Uncharacterized protein
A0A101PSC5	8252	UP000053398	1903	Actinomycetota	Uncharacterized protein
A0A101UET4	5163	UP000053431	1739111	Actinomycetota	Uncharacterized protein
A0A101UET4	5163	UP000053431	1739111	Actinomycetota	Uncharacterized protein
A0A101URN7	13131	UP000053260	909626	Actinomycetota	Uncharacterized protein
A0A101URN7	13131	UP000053260	909626	Actinomycetota	Uncharacterized protein
A0A113SLL3	5648	UP000069549	5821	Apicomplexa	Uncharacterized protein
A0A117QB21	5852	UP000053606	1890	Actinomycetota	Uncharacterized protein
A0A126RVZ4	7080	UP000060779	1315974	Pseudomonadota	Outer membrane autotransporter barrel domain-containing protein
A0A132NQW4	5734	UP000070089	1394984	Fornicata	Uncharacterized protein
A0A132NSE8	6746	UP000070089	1394984	Fornicata	Integral membrane protein
A0A132NSV4	6947	UP000070089	1394984	Fornicata	Transporter
A0A132NUI8	7836	UP000070089	1394984	Fornicata	ABC transporter ATP-binding protein
A0A132NV47	6436	UP000070089	1394984	Fornicata	Translation initiation inhibitor
A0A132NVL5	6957	UP000070089	1394984	Fornicata	Uncharacterized protein
A0A132NWG1	6320	UP000070089	1394984	Fornicata	Uncharacterized protein
A0A132NWT5	5228	UP000070089	1394984	Fornicata	Uncharacterized protein
A0A132NXW8	7686	UP000070089	1394984	Fornicata	ABC transporter ATP-binding protein
A0A132NZN0	8168	UP000070089	1394984	Fornicata	Uncharacterized protein
A0A132P091	6995	UP000070089	1394984	Fornicata	Uncharacterized protein
A0A132P0I3	7099	UP000070089	1394984	Fornicata	Putative membrane spanning protein
A0A135M0E3	6203	UP000070168	5078	Ascomycota	Involucrin repeat protein
A0A135SNP3	8237	UP000070328	703756	Ascomycota	Involucrin repeat protein
A0A135SS53	8233	UP000070054	1460502	Ascomycota	Involucrin repeat protein
A0A135TA15	8109	UP000070121	1209931	Ascomycota	Involucrin repeat protein
A0A139HH64	7032	UP000070133	321146	Ascomycota	Uncharacterized protein
A0A139W8X2	5403	UP000007266	7070	Arthropoda	Uncharacterized protein
A0A139W8X2	5403	UP000007266	7070	Arthropoda	Uncharacterized protein
A0A139XJX8	5030	UP000074247	1074872	Apicomplexa	Putative histone lysine methyltransferase, SET (EC 2.1.1.43)
A0A139XQ21	6085	UP000074247	1074872	Apicomplexa	Proteophosphoglycan protein ppg4
A0A139XTK5	6106	UP000074247	1074872	Apicomplexa	Spatacsin_C domain-containing protein
A0A139XW77	5664	UP000074247	1074872	Apicomplexa	Uncharacterized protein
A0A139XXW2	6668	UP000074247	1074872	Apicomplexa	Surface antigen repeat-containing protein
A0A139Y0P1	6634	UP000074247	1074872	Apicomplexa	HECT-domain (Ubiquitin-transferase) domain-containing protein
A0A139Y2V2	6092	UP000074247	1074872	Apicomplexa	Uncharacterized protein
A0A142B8T7	6188	UP000071065	570277	Pseudomonadota	Uncharacterized protein
A0A143DDB7	6673	UP000076066	1549855	Pseudomonadota	Cadherin_4 domain-containing protein
A0A143DDB7	6673	UP000076066	1549855	Pseudomonadota	Cadherin_4 domain-containing protein
A0A143ZZV5	6034	UP000001450	36329	Apicomplexa	WD repeat-containing protein
A0A150ZB17	5560	UP000075627	1126616	Pseudomonadota	Filamentous haemagglutinin FhaB/tRNA nuclease CdiA-like TPS domain-containing protein
A0A151GER0	5277	UP000076580	98403	Ascomycota	Involucrin repeat protein
A0A151H1C3	9673	UP000075225	1130821	Apicomplexa	HECT-domain (Ubiquitin-transferase) domain-containing protein
A0A151H5V0	6548	UP000075225	1130821	Apicomplexa	Phosphatidylinositol 3-and 4-kinase
A0A151H7L9	5621	UP000075225	1130821	Apicomplexa	Uncharacterized protein
A0A151HHD5	5094	UP000075225	1130821	Apicomplexa	Uncharacterized protein
A0A151HJ28	5015	UP000075225	1130821	Apicomplexa	WD domain, G-beta repeat-containing protein
A0A151HJG7	5712	UP000075225	1130821	Apicomplexa	Putative transmembrane protein
A0A151HNC0	6085	UP000075225	1130821	Apicomplexa	Proteophosphoglycan 5, related protein
A0A151JPV6	5119	UP000078492	471704	Arthropoda	C2H2-type domain-containing protein
A0A151L695	9196	UP000076359	5854	Apicomplexa	Uncharacterized protein
A0A151L6D0	6155	UP000076359	5854	Apicomplexa	Uncharacterized protein
A0A151L963	5743	UP000076359	5854	Apicomplexa	Autophagy-related protein 23
A0A151LC05	5993	UP000076359	5854	Apicomplexa	Uncharacterized protein
A0A151LCZ2	9057	UP000076004	647221	Apicomplexa	PI3K/PI4K catalytic domain-containing protein
A0A151LDE2	5868	UP000076004	647221	Apicomplexa	Uncharacterized protein
A0A151LGW9	5735	UP000076004	647221	Apicomplexa	Uncharacterized protein
A0A151LIG8	5842	UP000076004	647221	Apicomplexa	Uncharacterized protein
A0A151LJV5	5263	UP000076359	5854	Apicomplexa	Putative membrane protein
A0A151LMY7	5649	UP000076359	5854	Apicomplexa	Putative membrane protein
A0A151LP19	6252	UP000076359	5854	Apicomplexa	Uncharacterized protein
A0A151LQ95	5377	UP000076004	647221	Apicomplexa	Putative membrane protein
A0A151LQQ9	10188	UP000076359	5854	Apicomplexa	RNA pseudouridylate synthase, putative
A0A151LQU8	5706	UP000076359	5854	Apicomplexa	Uncharacterized protein
A0A151LRK8	6101	UP000076004	647221	Apicomplexa	Uncharacterized protein
A0A151LSJ8	5100	UP000076359	5854	Apicomplexa	Phosphatidylinositol 4-kinase, putative
A0A151LSM1	6610	UP000076359	5854	Apicomplexa	Uncharacterized protein
A0A151LSU0	5424	UP000076004	647221	Apicomplexa	Uncharacterized protein
A0A154PAC6	5332	UP000076502	178035	Arthropoda	C2H2-type domain-containing protein
A0A154PLK1	5620	UP000076502	178035	Arthropoda	Microtubule-associated protein futsch
A0A158NN29	5447	UP000005205	12957	Arthropoda	C2H2-type domain-containing protein
A0A158QF32	6420	UP000046397	6216	Platyhelminthes	Uncharacterized protein
A0A158QZY7	5585	UP000038043	27835	Nematoda	SANT domain-containing protein
A0A160FGY6	5046	UP000076852	1417228	Pseudomonadota	Uncharacterized protein
A0A160FGY6	5046	UP000076852	1417228	Pseudomonadota	Uncharacterized protein
A0A160PDK4	9086	UP000218288	223967	Pseudomonadota	LEPR-XLL domain-containing protein
A0A160V0Y4	5676	UP000076945	1839752	Pseudomonadota	Bll7882 protein CDS
A0A162JTC5	5325	UP000076744	1081104	Ascomycota	Involucrin repeat protein
A0A163K5Y2	9488	UP000076837	5454	Ascomycota	Involucrin repeat protein
A0A166WPN0	5286	UP000076552	708197	Ascomycota	Cell surface parotein
A0A166Y394	8254	UP000076552	708197	Ascomycota	Involucrin repeat protein
A0A167CEC5	8168	UP000076584	1573173	Ascomycota	Involucrin repeat protein
A0A167DH53	5253	UP000076584	1573173	Ascomycota	Cell agglutination protein mam3
A0A167XE49	6339	UP000076449	5076	Ascomycota	Involucrin repeat protein
A0A168BZI7	5632	UP000078544	1081109	Ascomycota	Involucrin repeat protein
A0A168KSQ4	5427	UP000076881	1081108	Ascomycota	Involucrin repeat protein
A0A175RMF6	5832	UP000078529	401562	Pseudomonadota	Filamentous haemagglutinin FhaB/tRNA nuclease CdiA-like TPS domain-containing protein
A0A177CA06	6227	UP000077069	1460663	Ascomycota	Uncharacterized protein
A0A177EVJ0	6147	UP000077002	254056	Ascomycota	Uncharacterized protein
A0A178BPR3	6119	UP000185698	979981	Ascomycota	Uncharacterized protein
A0A178CAR6	6140	UP000185904	856822	Ascomycota	Uncharacterized protein
A0A178FRI3	6476	UP000243519	34388	Ascomycota	Involucrin repeat protein
A0A178ZA91	6060	UP000078343	1367422	Ascomycota	Uncharacterized protein
A0A179G4B4	5441	UP000078397	1380566	Ascomycota	Involucrin repeat protein
A0A179G9W0	5401	UP000078240	33203	Ascomycota	Uncharacterized protein
A0A179GV38	5451	UP000078240	33203	Ascomycota	Involucrin repeat protein
A0A179GZ29	5437	UP000078340	33203	Ascomycota	Uncharacterized protein
A0A179HPF5	5455	UP000078340	33203	Ascomycota	Involucrin repeat protein
A0A179TTZ1	5907	UP000002039	559297	Ascomycota	Uncharacterized protein
A0A179TU07	5903	UP000002039	559297	Ascomycota	Uncharacterized protein
A0A179UYH7	5916	UP000002038	559298	Ascomycota	Uncharacterized protein
A0A179V2N4	5912	UP000002038	559298	Ascomycota	Uncharacterized protein
A0A183AKC8	6384	UP000050740	27848	Platyhelminthes	DUF5741 domain-containing protein
A0A193BUH8	9302	UP000093695	31958	Actinomycetota	Uncharacterized protein
A0A193BUH8	9302	UP000093695	31958	Actinomycetota	Uncharacterized protein
A0A193BV96	7363	UP000093695	31958	Actinomycetota	Uncharacterized protein
A0A194VCB5	5615	UP000078576	694573	Ascomycota	Involucrin repeat protein
A0A194VPV1	5607	UP000078559	105487	Ascomycota	Involucrin repeat protein
A0A194XR69	6432	UP000070700	149040	Ascomycota	Involucrin repeat protein
A0A195B5P3	5347	UP000078540	520822	Arthropoda	Microtubule-associated protein futsch
A0A195BTU4	5449	UP000078540	520822	Arthropoda	C2H2-type domain-containing protein
A0A195EDS2	5215	UP000078492	471704	Arthropoda	Microtubule-associated protein futsch
A0A195FBF2	5438	UP000078541	34720	Arthropoda	C2H2-type domain-containing protein
A0A196N4E5	6044	UP000078445	453247	Pseudomonadota	Autotransporter domain-containing protein
A0A196SHU7	5076	UP000078348	478820	Sar	Trichohyalin
A0A196SHU7	5076	UP000078348	478820	Sar	Trichohyalin
A0A196SI10	5756	UP000078348	478820	Sar	Uncharacterized protein
A0A196SI10	5756	UP000078348	478820	Sar	Uncharacterized protein
A0A1A6BAS5	5121	UP000093757	1778	Actinomycetota	PE family protein
A0A1A7NS12	5730	UP000092649	505341	Pseudomonadota	Uncharacterized protein
A0A1A7NY53	5562	UP000243558	505345	Pseudomonadota	Uncharacterized protein
A0A1A8VR13	5109	UP000078560	864141	Apicomplexa	Uncharacterized protein
A0A1A8VRR9	5039	UP000078597	5858	Apicomplexa	Rav1p_C domain-containing protein
A0A1A8VVR0	5105	UP000078546	864141	Apicomplexa	Uncharacterized protein
A0A1A8VVR3	5355	UP000078560	864141	Apicomplexa	Uncharacterized protein
A0A1A8VW00	5023	UP000078597	5858	Apicomplexa	Uncharacterized protein
A0A1A8VXG8	5221	UP000078597	5858	Apicomplexa	Uncharacterized protein
A0A1A8W5A8	5467	UP000078560	864141	Apicomplexa	Uncharacterized protein
A0A1A8W5K8	5781	UP000078560	864141	Apicomplexa	Uncharacterized protein
A0A1A8W6M9	5799	UP000078597	5858	Apicomplexa	Uncharacterized protein
A0A1A8W6S9	6080	UP000078597	5858	Apicomplexa	Nucleoporin NUP637
A0A1A8W7D1	8639	UP000078560	864141	Apicomplexa	Peptidase, putative
A0A1A8WA39	5480	UP000078560	864141	Apicomplexa	Uncharacterized protein
A0A1A8WAY7	8668	UP000078597	5858	Apicomplexa	Peptidase, putative
A0A1A8WEA7	5653	UP000078597	5858	Apicomplexa	Uncharacterized protein
A0A1A8WFZ4	5492	UP000078597	5858	Apicomplexa	Uncharacterized protein
A0A1A8WY98	5467	UP000078546	864141	Apicomplexa	Uncharacterized protein
A0A1A8WZW1	8634	UP000078546	864141	Apicomplexa	Peptidase, putative
A0A1A8X1T7	5480	UP000078546	864141	Apicomplexa	Uncharacterized protein
A0A1A8X5M3	5634	UP000078597	5858	Apicomplexa	Uncharacterized protein
A0A1A8YGY5	5079	UP000078555	864142	Apicomplexa	Uncharacterized protein
A0A1A8YIT2	5059	UP000078550	864142	Apicomplexa	Uncharacterized protein
A0A1A8YV13	5071	UP000078550	864142	Apicomplexa	Uncharacterized protein
A0A1A8YYJ2	5033	UP000078550	864142	Apicomplexa	Uncharacterized protein
A0A1A8YZD6	5422	UP000078550	864142	Apicomplexa	RNA pseudouridylate synthase, putative
A0A1A8Z4X6	5354	UP000078555	864142	Apicomplexa	Uncharacterized protein
A0A1A8ZSD8	8297	UP000078550	864142	Apicomplexa	Peptidase
A0A1A9A1L2	5478	UP000078555	864142	Apicomplexa	Uncharacterized protein
A0A1A9A2E1	5478	UP000078550	864142	Apicomplexa	Uncharacterized protein
A0A1A9CV08	5274	UP000198946	1115570	Actinomycetota	OTU domain-containing protein
A0A1A9UPH8	6352	UP000078200	7395	Arthropoda	Microtubule-associated protein futsch
A0A1A9WCP8	6010	UP000091820	37001	Arthropoda	Microtubule-associated protein futsch
A0A1A9ZET1	7165	UP000092445	7398	Arthropoda	Uncharacterized protein
A0A1B0ATD1	6014	UP000092460	67801	Arthropoda	Microtubule-associated protein futsch
A0A1B0C1G0	6179	UP000092460	67801	Arthropoda	Uncharacterized protein
A0A1B0G446	6131	UP000092444	37546	Arthropoda	Microtubule-associated protein futsch
A0A1B1DVR0	5094	UP000092716	208452	Apicomplexa	Uncharacterized protein
A0A1B1DZC0	5478	UP000092716	208452	Apicomplexa	Uncharacterized protein
A0A1B1E1M2	5544	UP000092716	208452	Apicomplexa	Spindle pole body component
A0A1B1E852	5352	UP000092716	208452	Apicomplexa	Uncharacterized protein
A0A1B1Q559	17345	UP000092496	1868325	Chlorobiota	Uncharacterized protein
A0A1B1ZPM2	9585	UP000092926	1690815	Actinomycetota	Uncharacterized protein
A0A1B1ZPM2	9585	UP000092926	1690815	Actinomycetota	Uncharacterized protein
A0A1B3LKS0	5025	UP000094168	1842540	Pseudomonadota	Filamentous haemagglutinin FhaB/tRNA nuclease CdiA-like TPS domain-containing protein
A0A1B7P413	5889	UP000091918	1955775	Ascomycota	Uncharacterized protein
A0A1B7YUV7	7954	UP000092177	759273	Ascomycota	Involucrin repeat protein
A0A1B8AH41	7658	UP000091967	36050	Ascomycota	Agglutinin-like protein 2
A0A1B8B258	7366	UP000091967	36050	Ascomycota	Uncharacterized protein
A0A1B8CL88	5659	UP000091997	1622147	Ascomycota	Uncharacterized protein
A0A1B8D6F0	5559	UP000092157	1622150	Ascomycota	Uncharacterized protein
A0A1B8E877	5966	UP000091879	1524831	Ascomycota	Uncharacterized protein
A0A1B8ERB1	5717	UP000092096	1622149	Ascomycota	Uncharacterized protein
A0A1B8G2K1	5732	UP000091872	1622148	Ascomycota	Uncharacterized protein
A0A1B8G8J0	5681	UP000091956	342668	Ascomycota	Involucrin repeat protein
A0A1C1D148	6597	UP000094526	86049	Ascomycota	Involucrin repeat protein
A0A1C2G3A9	5430	UP000094370	163359	Pseudomonadota	Haemagg_act domain-containing protein
A0A1C3E8P8	7050	UP000094828	1841610	Planctomycetota	Uncharacterized protein
A0A1C3KB35	5697	UP000219799	5858	Apicomplexa	Uncharacterized protein
A0A1C3KIA3	5055	UP000243200	36330	Apicomplexa	Uncharacterized protein
A0A1C3KJ04	5479	UP000243200	36330	Apicomplexa	RNA pseudouridylate synthase, putative
A0A1C3KM25	5345	UP000219799	5858	Apicomplexa	Erythrocyte membrane-associated antigen, putative
A0A1C3KS91	5307	UP000243200	36330	Apicomplexa	Spindle pole body component
A0A1C3KUH7	5393	UP000243200	36330	Apicomplexa	Uncharacterized protein
A0A1C3KVV3	5618	UP000243200	36330	Apicomplexa	Spatacsin_C domain-containing protein
A0A1C3KYI1	5020	UP000219799	5858	Apicomplexa	Uncharacterized protein
A0A1C3KZW1	6215	UP000219799	5858	Apicomplexa	Nucleoporin NUP637
A0A1C3L3C6	5583	UP000219799	5858	Apicomplexa	Uncharacterized protein
A0A1C3L4I8	5543	UP000243200	36330	Apicomplexa	Uncharacterized protein
A0A1C3L4J6	8661	UP000243200	36330	Apicomplexa	PI3K/PI4K catalytic domain-containing protein
A0A1C3L5U3	5502	UP000243200	36330	Apicomplexa	Uncharacterized protein
A0A1C3MXL2	5083	UP000199393	307121	Actinomycetota	Papain fold toxin 1, glutamine deamidase
A0A1C3MXL2	5083	UP000199393	307121	Actinomycetota	Papain fold toxin 1, glutamine deamidase
A0A1C3U5W0	5678	UP000199184	1761772	Pseudomonadota	Filamentous haemagglutinin FhaB/tRNA nuclease CdiA-like TPS domain-containing protein
A0A1C3YHW5	7444	UP000070720	229533	Ascomycota	Chromosome 1, complete genome
A0A1C3YLM1	7271	UP000070720	229533	Ascomycota	Chromosome 4, complete genome
A0A1C4PWT7	5838	UP000198587	1758151	Actinomycetota	Lonely Cys domain-containing protein
A0A1C5HKS5	8430	UP000198226	291594	Actinomycetota	Gln_amidase domain-containing protein
A0A1C5IHR0	5659	UP000198249	709883	Actinomycetota	Uncharacterized protein
A0A1C5IHR0	5659	UP000198249	709883	Actinomycetota	Uncharacterized protein
A0A1C6Q6S9	8638	UP000242584	1157630	Actinomycetota	Tfp pilus assembly protein FimV
A0A1C6SIE1	5481	UP000198959	145854	Actinomycetota	Uncharacterized protein
A0A1C6SIE1	5481	UP000198959	145854	Actinomycetota	Uncharacterized protein
A0A1C6X1V6	5037	UP000507163	31271	Apicomplexa	Anaphase-promoting complex subunit 1
A0A1C6X2H2	5648	UP000219860	5821	Apicomplexa	Uncharacterized protein
A0A1C6XVB4	5643	UP000507536	5826	Apicomplexa	Uncharacterized protein
A0A1C6Y764	5440	UP000219860	5821	Apicomplexa	Nucleoporin NUP637
A0A1C6Y778	5407	UP000507536	5826	Apicomplexa	Nucleoporin NUP637
A0A1C6Y796	5407	UP000507163	31271	Apicomplexa	Nucleoporin NUP637
A0A1C6YC07	5382	UP000507536	5826	Apicomplexa	Uncharacterized protein
A0A1C6YHD2	5380	UP000219860	5821	Apicomplexa	Uncharacterized protein
A0A1C6YIH7	5259	UP000507536	5826	Apicomplexa	WD repeat-containing protein
A0A1C6YLV3	7905	UP000507536	5826	Apicomplexa	PI3K/PI4K catalytic domain-containing protein
A0A1C6YQI5	8956	UP000516480	5821	Apicomplexa	Uncharacterized protein
A0A1C6YQP4	5672	UP000507536	5826	Apicomplexa	GRIP domain-containing protein
A0A1C6YR33	7905	UP000507163	31271	Apicomplexa	PI3K/PI4K catalytic domain-containing protein
A0A1C6YTS7	5672	UP000507163	31271	Apicomplexa	GRIP domain-containing protein
A0A1C6YUL5	5731	UP000219974	5821	Apicomplexa	Uncharacterized protein
A0A1D2JL66	5835	UP000242814	121759	Ascomycota	Uncharacterized protein
A0A1D3CWE6	5626	UP000095192	88456	Apicomplexa	Hect-domain (Ubiquitin-transferase) containing protein
A0A1D3CWE6	5626	UP000095192	88456	Apicomplexa	Hect-domain (Ubiquitin-transferase) containing protein
A0A1D3JJP1	5650	UP000219813	5858	Apicomplexa	Uncharacterized protein
A0A1D3JKU3	5074	UP000219813	5858	Apicomplexa	Uncharacterized protein
A0A1D3JLU4	5635	UP000219813	5858	Apicomplexa	Erythrocyte membrane-associated antigen, putative
A0A1D3KY41	5021	UP000242942	36330	Apicomplexa	Uncharacterized protein
A0A1D3LAS7	5097	UP000195489	31271	Apicomplexa	Anaphase-promoting complex subunit 1
A0A1D3LEG6	5124	UP000195879	5826	Apicomplexa	Anaphase-promoting complex subunit 1
A0A1D3LHQ2	5642	UP000195489	31271	Apicomplexa	RIC1 domain-containing protein
A0A1D3LLQ5	5648	UP000195879	5826	Apicomplexa	Uncharacterized protein
A0A1D3LN20	7906	UP000195879	5826	Apicomplexa	PI3K/PI4K catalytic domain-containing protein
A0A1D3PB92	5057	UP000219813	5858	Apicomplexa	Uncharacterized protein
A0A1D3PBZ5	5563	UP000219813	5858	Apicomplexa	Uncharacterized protein
A0A1D3PZT9	5317	UP000219974	5821	Apicomplexa	Uncharacterized protein
A0A1D3RR86	5411	UP000195879	5826	Apicomplexa	Nucleoporin NUP637
A0A1D3RRK1	5407	UP000195489	31271	Apicomplexa	Nucleoporin NUP637
A0A1D3RVD9	5381	UP000195489	31271	Apicomplexa	Uncharacterized protein
A0A1D3RVE4	5383	UP000195879	5826	Apicomplexa	Uncharacterized protein
A0A1D3S103	5258	UP000195489	31271	Apicomplexa	WD repeat-containing protein
A0A1D3S144	5265	UP000195879	5826	Apicomplexa	WD repeat-containing protein
A0A1D3S233	7905	UP000195489	31271	Apicomplexa	PI3K/PI4K catalytic domain-containing protein
A0A1D3S4X8	5672	UP000195879	5826	Apicomplexa	GRIP domain-containing protein
A0A1D3S517	5672	UP000195489	31271	Apicomplexa	GRIP domain-containing protein
A0A1D3S7E0	5069	UP000219974	5821	Apicomplexa	Uncharacterized protein
A0A1D3SFG0	8956	UP000219974	5821	Apicomplexa	Uncharacterized protein
A0A1D3SG72	8242	UP000219974	5821	Apicomplexa	PI3K/PI4K catalytic domain-containing protein
A0A1D3SJL6	5289	UP000219860	5821	Apicomplexa	Rav1p_C domain-containing protein
A0A1D3SK68	8242	UP000219860	5821	Apicomplexa	PI3K/PI4K catalytic domain-containing protein
A0A1D3SLX2	5716	UP000219860	5821	Apicomplexa	Uncharacterized protein
A0A1D3SPH3	6199	UP000219813	5858	Apicomplexa	Nucleoporin NUP637
A0A1D3SPU7	5866	UP000219813	5858	Apicomplexa	PmUG01_12053800 protein
A0A1D3TDW6	8717	UP000219813	5858	Apicomplexa	PI3K/PI4K catalytic domain-containing protein
A0A1D3TE78	5531	UP000219813	5858	Apicomplexa	Uncharacterized protein
A0A1D3TFE8	5679	UP000219813	5858	Apicomplexa	Uncharacterized protein
A0A1D3THP6	5299	UP000242942	36330	Apicomplexa	Uncharacterized protein
A0A1D3U936	5013	UP000242942	36330	Apicomplexa	Uncharacterized protein
A0A1D3U976	8680	UP000242942	36330	Apicomplexa	PI3K/PI4K catalytic domain-containing protein
A0A1D3U9A4	5430	UP000242942	36330	Apicomplexa	Uncharacterized protein
A0A1D3UAT0	5497	UP000242942	36330	Apicomplexa	Uncharacterized protein
A0A1D5Q9Z2	5190	UP000006718	9544	Chordata	Uncharacterized protein
A0A1D5Q9Z2	5190	UP000006718	9544	Chordata	Uncharacterized protein
A0A1D7U3V1	6285	UP000094969	1526658	Pseudomonadota	Uncharacterized protein
A0A1D8N9W7	6538	UP000182444	4952	Ascomycota	Uncharacterized protein
A0A1D9PVD4	6682	UP000177798	665079	Ascomycota	Involucrin repeat protein
A0A1E1K0I7	6459	UP000178912	914238	Ascomycota	Involucrin repeat protein
A0A1E1KYR3	6458	UP000178129	914237	Ascomycota	Involucrin repeat protein
A0A1E1ME92	6395	UP000177625	38038	Ascomycota	Involucrin repeat protein
A0A1E2Y2T6	5824	UP000094486	121759	Ascomycota	Uncharacterized protein
A0A1E3BHV7	5625	UP000094569	573508	Ascomycota	Uncharacterized protein
A0A1E4ZIJ4	9666	UP000094164	1868283	PVC group	Uncharacterized protein
A0A1E4ZIJ4	9666	UP000094164	1868283	PVC group	Uncharacterized protein
A0A1F3V1D5	5919	UP000178938	1797396	Bdellovibrionota	Fibronectin type-III domain-containing protein
A0A1F3V1D5	5919	UP000178938	1797396	Bdellovibrionota	Fibronectin type-III domain-containing protein
A0A1F4H883	7099	UP000178834	1797551	Pseudomonadota	Filamentous haemagglutinin FhaB/tRNA nuclease CdiA-like TPS domain-containing protein
A0A1F5F4J5	6944	UP000176191	1817726	Candidatus Collierbacteria	Uncharacterized protein
A0A1F5FZ50	6944	UP000177921	1817732	Candidatus Collierbacteria	Uncharacterized protein
A0A1F5LNK8	6183	UP000177622	1835702	Ascomycota	Uncharacterized protein
A0A1F9RVR8	5474	UP000176215	1797927	Elusimicrobiota	Uncharacterized protein
A0A1F9V7C4	5646	UP000177393	1797951	Elusimicrobiota	Uncharacterized protein
A0A1F9V7C4	5646	UP000177393	1797951	Elusimicrobiota	Uncharacterized protein
A0A1F9VDS3	24102	UP000177393	1797951	Elusimicrobiota	Uncharacterized protein
A0A1F9VDS3	24102	UP000177393	1797951	Elusimicrobiota	Uncharacterized protein
A0A1G0FYN4	5514	UP000176362	1798274	Pseudomonadota	Uncharacterized protein
A0A1G0FYN4	5514	UP000176362	1798274	Pseudomonadota	Uncharacterized protein
A0A1G0JYS9	5344	UP000179206	1798300	Pseudomonadota	Filamentous haemagglutinin FhaB/tRNA nuclease CdiA-like TPS domain-containing protein
A0A1G0JYS9	5344	UP000179206	1798300	Pseudomonadota	Filamentous haemagglutinin FhaB/tRNA nuclease CdiA-like TPS domain-containing protein
A0A1G1CBX7	11078	UP000179250	1798581	Lentisphaerota	Filamentous haemagglutinin FhaB/tRNA nuclease CdiA-like TPS domain-containing protein
A0A1G1CBX7	11078	UP000179250	1798581	Lentisphaerota	Filamentous haemagglutinin FhaB/tRNA nuclease CdiA-like TPS domain-containing protein
A0A1G1KTW0	9218	UP000178187	1801832	Candidatus Omnitrophota	Uncharacterized protein
A0A1G1KTW0	9218	UP000178187	1801832	Candidatus Omnitrophota	Uncharacterized protein
A0A1G3E7V5	6392	UP000177700	1802005	Pseudomonadota	Haemagg_act domain-containing protein
A0A1G4B8T8	8109	UP000176998	1209926	Ascomycota	Involucrin repeat protein
A0A1G4GXA9	5594	UP000196402	5855	Apicomplexa	Uncharacterized protein
A0A1G4H0A6	5782	UP000196402	5855	Apicomplexa	Nucleoporin NUP637
A0A1G4H488	5368	UP000196402	5855	Apicomplexa	Uncharacterized protein
A0A1G4H5M1	5473	UP000196402	5855	Apicomplexa	Uncharacterized protein
A0A1G4H701	5001	UP000305196	5855	Apicomplexa	Uncharacterized protein
A0A1G4HCK0	5594	UP000305196	5855	Apicomplexa	Uncharacterized protein
A0A1G4HFT1	5779	UP000305196	5855	Apicomplexa	Nucleoporin NUP637
A0A1G4HJS8	5360	UP000305196	5855	Apicomplexa	Uncharacterized protein
A0A1G4HKZ0	5472	UP000305196	5855	Apicomplexa	Uncharacterized protein
A0A1G5G3U9	5378	UP000198871	1336802	Bacteroidota	Uncharacterized protein
A0A1G6KQ50	5710	UP000198912	1882773	Pseudomonadota	Autotransporter-associated beta strand repeat-containing protein
A0A1G6KQ50	5710	UP000198912	1882773	Pseudomonadota	Autotransporter-associated beta strand repeat-containing protein
A0A1G6L145	5927	UP000198943	40841	Bacillota	DUF4097 and DUF4098 domain-containing protein YvlB
A0A1G6L8A0	6113	UP000198943	40841	Bacillota	Leukotoxin LktA family filamentous adhesin
A0A1G7V5T7	5759	UP000199623	200378	Actinomycetota	Uncharacterized protein
A0A1G7XFF1	8776	UP000198614	235987	Actinomycetota	Uncharacterized protein
A0A1G7Y2W6	5229	UP000198614	235987	Actinomycetota	Uncharacterized protein
A0A1G8UNQ5	8827	UP000199682	128104	Actinomycetota	Uncharacterized protein
A0A1H0LTX4	5971	UP000199691	641025	Actinomycetota	Uncharacterized coiled-coil protein, contains DUF342 domain
A0A1H0N487	7405	UP000182412	971	Bacillota	Leukotoxin LktA family filamentous adhesin
A0A1H0RJQ8	8628	UP000199341	310781	Actinomycetota	Uncharacterized protein
A0A1H0RJQ8	8628	UP000199341	310781	Actinomycetota	Uncharacterized protein
A0A1H0SLI5	5029	UP000199691	641025	Actinomycetota	Uncharacterized protein
A0A1H0SLI5	5029	UP000199691	641025	Actinomycetota	Uncharacterized protein
A0A1H0T4V5	7515	UP000198617	1882747	Pseudomonadota	Uncharacterized protein
A0A1H0X3A3	5051	UP000199691	641025	Actinomycetota	Uncharacterized protein
A0A1H0X3A3	5051	UP000199691	641025	Actinomycetota	Uncharacterized protein
A0A1H2BEZ2	10450	UP000198688	113562	Actinomycetota	PPE-repeat protein
A0A1H2VHE1	5869	UP000182379	905	Bacillota	Uncharacterized protein
A0A1H3IXG1	9216	UP000199529	418495	Actinomycetota	Uncharacterized protein
A0A1H3IXG1	9216	UP000199529	418495	Actinomycetota	Uncharacterized protein
A0A1H3MSL0	11816	UP000199529	418495	Actinomycetota	Uncharacterized protein
A0A1H3MSL0	11816	UP000199529	418495	Actinomycetota	Uncharacterized protein
A0A1H4EE56	5045	UP000199409	37625	Thermodesulfobacteriota	Uncharacterized protein
A0A1H4PXP5	5168	UP000182375	67331	Actinomycetota	Uncharacterized protein
A0A1H5GPY9	6210	UP000198627	1855346	Actinomycetota	Uncharacterized protein
A0A1H5KG20	10035	UP000198754	1855348	Actinomycetota	Uncharacterized protein
A0A1H5U2K3	6060	UP000242947	857252	Pseudomonadota	Filamentous haemagglutinin FhaB/tRNA nuclease CdiA-like TPS domain-containing protein
A0A1H7T5J2	5064	UP000199283	188906	Pseudomonadota	Uncharacterized protein
A0A1H7YRT1	5553	UP000198592	1882760	Pseudomonadota	Filamentous haemagglutinin FhaB/tRNA nuclease CdiA-like TPS domain-containing protein
A0A1H8EMR1	5493	UP000198691	1881038	Pseudomonadota	Autotransporter domain-containing protein
A0A1H8LU60	5858	UP000181951	310780	Actinomycetota	Uncharacterized protein
A0A1H8SPL0	6102	UP000199657	406100	Pseudomonadota	Haemagglutination activity domain-containing protein
A0A1H8TV31	5848	UP000181951	310780	Actinomycetota	Uncharacterized protein
A0A1H8TV31	5848	UP000181951	310780	Actinomycetota	Uncharacterized protein
A0A1H9GAF0	10049	UP000199028	200379	Actinomycetota	PPE-repeat protein
A0A1H9PWE5	10706	UP000199503	65499	Actinomycetota	Uncharacterized protein
A0A1H9SKG4	10279	UP000199503	65499	Actinomycetota	Tfp pilus assembly protein FimV
A0A1H9V720	5937	UP000199352	402600	Actinomycetota	Uncharacterized protein
A0A1I0Q4A1	5485	UP000198758	1881040	Bacteroidota	Uncharacterized protein
A0A1I0Q4A1	5485	UP000198758	1881040	Bacteroidota	Uncharacterized protein
A0A1I1DDY0	5296	UP000198944	1520812	Bacillota	Uncharacterized protein
A0A1I1TA72	5052	UP000199207	910347	Actinomycetota	Uncharacterized protein
A0A1I1TA72	5052	UP000199207	910347	Actinomycetota	Uncharacterized protein
A0A1I1WR82	13341	UP000198907	1761793	Pseudomonadota	C-type lectin domain-containing protein
A0A1I2HIM2	7909	UP000199645	35752	Actinomycetota	Uncharacterized protein
A0A1I2J0L5	5521	UP000199323	380248	Actinomycetota	OTU domain-containing protein
A0A1I2J0L5	5521	UP000199323	380248	Actinomycetota	OTU domain-containing protein
A0A1I2V8L4	5718	UP000198623	1045558	Pseudomonadota	Uncharacterized protein
A0A1I3ERS5	6419	UP000199667	1855286	Pseudomonadota	Uncharacterized protein
A0A1I3PGW8	5842	UP000199445	930118	Pseudomonadota	Haemagglutination activity domain-containing protein
A0A1I3QYU4	5583	UP000198789	1761771	Pseudomonadota	Filamentous haemagglutinin FhaB/tRNA nuclease CdiA-like TPS domain-containing protein
A0A1I4V2Y8	5665	UP000198574	1855322	Pseudomonadota	Filamentous haemagglutinin FhaB/tRNA nuclease CdiA-like TPS domain-containing protein
A0A1I5K3B1	5838	UP000199398	455193	Actinomycetota	OTU domain-containing protein
A0A1I5S3R5	5242	UP000182624	43305	Bacillota	Uncharacterized protein
A0A1I6N3F7	5119	UP000198926	1123755	Pseudomonadota	Uncharacterized protein
A0A1I7LRW0	5644	UP000199591	858423	Pseudomonadota	Phage-related minor tail protein
A0A1I7T1W6	6189	UP000095282	1561998	Nematoda	WSN domain-containing protein
A0A1I7T1W7	6207	UP000095282	1561998	Nematoda	WSN domain-containing protein
A0A1I8G5L2	5068	UP000095280	282301	Platyhelminthes	Uncharacterized protein
A0A1I8G5L2	5068	UP000095280	282301	Platyhelminthes	Uncharacterized protein
A0A1I8GMZ7	10996	UP000095280	282301	Platyhelminthes	Endo/exonuclease/phosphatase domain-containing protein
A0A1I8GMZ7	10996	UP000095280	282301	Platyhelminthes	Endo/exonuclease/phosphatase domain-containing protein
A0A1I8H5Z3	5772	UP000095280	282301	Platyhelminthes	Uncharacterized protein
A0A1I8HE57	5655	UP000095280	282301	Platyhelminthes	C2 domain-containing protein
A0A1I8HTS2	5123	UP000095280	282301	Platyhelminthes	Uncharacterized protein
A0A1I8HTS2	5123	UP000095280	282301	Platyhelminthes	Uncharacterized protein
A0A1I8J496	5143	UP000095280	282301	Platyhelminthes	Uncharacterized protein
A0A1I8J496	5143	UP000095280	282301	Platyhelminthes	Uncharacterized protein
A0A1I8JHJ6	6548	UP000095280	282301	Platyhelminthes	Uncharacterized protein
A0A1I8JHJ6	6548	UP000095280	282301	Platyhelminthes	Uncharacterized protein
A0A1I8JIT9	9189	UP000095280	282301	Platyhelminthes	Uncharacterized protein
A0A1I8JIT9	9189	UP000095280	282301	Platyhelminthes	Uncharacterized protein
A0A1I8JIU0	5837	UP000095280	282301	Platyhelminthes	Uncharacterized protein
A0A1I8MBV4	7780	UP000095301	7370	Arthropoda	Uncharacterized protein
A0A1I8MBV5	7700	UP000095301	7370	Arthropoda	Uncharacterized protein
A0A1I8MBV6	7493	UP000095301	7370	Arthropoda	Uncharacterized protein
A0A1I8MBV7	7811	UP000095301	7370	Arthropoda	Uncharacterized protein
A0A1J0VMK3	7384	UP000183810	2213200	Actinomycetota	Gln_amidase domain-containing protein
A0A1J0VMK3	7384	UP000183810	2213200	Actinomycetota	Gln_amidase domain-containing protein
A0A1J1GKR6	8278	UP000220797	5849	Apicomplexa	Uncharacterized protein
A0A1J1GQW1	5341	UP000220797	5849	Apicomplexa	Uncharacterized protein
A0A1J1GRC9	5505	UP000220797	5849	Apicomplexa	Uncharacterized protein
A0A1J1GUM6	5442	UP000220797	5849	Apicomplexa	Uncharacterized protein
A0A1J1GWU8	5246	UP000220797	5849	Apicomplexa	Uncharacterized protein
A0A1J1GWZ4	8956	UP000220797	5849	Apicomplexa	Uncharacterized protein
A0A1J1GXY0	8470	UP000220797	5849	Apicomplexa	PI3K/PI4K catalytic domain-containing protein
A0A1J1GYA9	5012	UP000220797	5849	Apicomplexa	Uncharacterized protein
A0A1J1H5N5	5316	UP000220158	85471	Apicomplexa	Uncharacterized protein
A0A1J1H688	8233	UP000220158	85471	Apicomplexa	Uncharacterized protein
A0A1J1H814	5432	UP000220158	85471	Apicomplexa	Uncharacterized protein
A0A1J1HAH6	8316	UP000220158	85471	Apicomplexa	PI3K/PI4K catalytic domain-containing protein
A0A1J1HBF3	5246	UP000220158	85471	Apicomplexa	Uncharacterized protein
A0A1J1HCZ6	5453	UP000220158	85471	Apicomplexa	Uncharacterized protein
A0A1J1HFZ7	8948	UP000220158	85471	Apicomplexa	Uncharacterized protein
A0A1J4K3T4	5280	UP000179807	1144522	Parabasalia	Uncharacterized protein
A0A1J4K3T4	5280	UP000179807	1144522	Parabasalia	Uncharacterized protein
A0A1J4MFU0	6474	UP000186176	857276	Apicomplexa	Uncharacterized protein
A0A1J7FP78	5685	UP000188354	3871	Streptophyta	Uncharacterized protein
A0A1J9QC53	5770	UP000182235	1447872	Ascomycota	Uncharacterized protein
A0A1J9QCT8	5875	UP000242791	1658174	Ascomycota	Uncharacterized protein
A0A1J9RNE6	7609	UP000183809	236234	Ascomycota	Involucrin repeat protein
A0A1K2FIU5	5189	UP000095403	463642	Actinomycetota	Uncharacterized protein
A0A1L3FJ81	5676	UP000181962	375	Pseudomonadota	Filamentous haemagglutinin FhaB/tRNA nuclease CdiA-like TPS domain-containing protein
A0A1L6JCQ6	6075	UP000185161	93064	Pseudomonadota	Uncharacterized protein
A0A1L7SLS6	6857	UP000184255	192010	Ascomycota	Uncharacterized protein
A0A1L7V4F4	6954	UP000183971	1227346	Ascomycota	Uncharacterized protein
A0A1L7WDK1	6466	UP000184330	576137	Ascomycota	Involucrin repeat protein
A0A1L7XKA2	6080	UP000184330	576137	Ascomycota	Uncharacterized protein
A0A1L7XKA2	6080	UP000184330	576137	Ascomycota	Uncharacterized protein
A0A1L9MUI0	6193	UP000184304	767770	Ascomycota	Involucrin repeat protein
A0A1L9U705	6180	UP000184499	767769	Ascomycota	Involucrin repeat protein
A0A1L9VM23	5229	UP000184300	1160497	Ascomycota	Uncharacterized protein
A0A1M3TDT5	6187	UP000184063	1137211	Ascomycota	Involucrin repeat protein
A0A1M4SBH2	5592	UP000184404	1123243	Bacillota	Uncharacterized protein
A0A1M5Q1K3	5775	UP000184226	658167	Pseudomonadota	Filamentous haemagglutinin FhaB/tRNA nuclease CdiA-like TPS domain-containing protein
A0A1M6CSW8	6966	UP000191240	1120997	Bacillota	Uncharacterized protein
A0A1M6V442	6328	UP000184263	971	Bacillota	Uncharacterized protein
A0A1M6YIP8	11817	UP000183994	1121393	Thermodesulfobacteriota	Autotransporter domain-containing protein
A0A1M7A2C1	8917	UP000189935	722472	Pseudomonadota	Leukotoxin LktA family filamentous adhesin
A0A1M7ACJ7	5132	UP000183994	1121393	Thermodesulfobacteriota	Autotransporter-associated beta strand repeat-containing protein
A0A1M7FSD9	5955	UP000322545	1155722	Pseudomonadota	Haemagglutination activity domain-containing protein
A0A1N6CNC4	5177	UP000185192	1123272	Pseudomonadota	Autotransporter domain-containing protein
A0A1N6CNC4	5177	UP000185192	1123272	Pseudomonadota	Autotransporter domain-containing protein
A0A1N6F425	5927	UP000184932	1217970	Pseudomonadota	Haemagglutination activity domain-containing protein
A0A1Q2M7R8	7326	UP000188219	260552	Pseudomonadota	Uncharacterized protein
A0A1Q3UZK8	5220	UP000186957	1895825	Pseudomonadota	Uncharacterized protein
A0A1Q3UZK8	5220	UP000186957	1895825	Pseudomonadota	Uncharacterized protein
A0A1Q3YWK3	6616	UP000186021	1895754	Pseudomonadota	Haemagg_act domain-containing protein
A0A1Q4A2I0	9771	UP000186611	1895790	Actinomycetota	Gram-positive cocci surface proteins LPxTG domain-containing protein
A0A1Q4DG11	5109	UP000186157	1895814	Pseudomonadota	Filamentous haemagglutinin FhaB/tRNA nuclease CdiA-like TPS domain-containing protein
A0A1Q5AGK0	11474	UP000186700	1718947	Actinomycetota	OTU domain-containing protein
A0A1Q5AGK0	11474	UP000186700	1718947	Actinomycetota	OTU domain-containing protein
A0A1Q5DG71	6189	UP000186839	1703929	Actinomycetota	Uncharacterized protein
A0A1Q5URL4	5999	UP000186955	1316194	Ascomycota	Involucrin repeat protein
A0A1Q8CTG3	6094	UP000185596	1912961	Actinomycetota	Uncharacterized protein
A0A1Q8CTG3	6094	UP000185596	1912961	Actinomycetota	Uncharacterized protein
A0A1Q8LWT9	9930	UP000185956	1885573	Actinomycetota	Diguanylate cyclase/phosphodiesterase (GGDEF & EAL domains) with PAS/PAC sensor(S)
A0A1Q8LWT9	9930	UP000185956	1885573	Actinomycetota	Diguanylate cyclase/phosphodiesterase (GGDEF & EAL domains) with PAS/PAC sensor(S)
A0A1Q8RCH9	8258	UP000186583	708187	Ascomycota	Uncharacterized protein
A0A1Q9C333	5891	UP000186817	2951	Sar	Trophinin
A0A1Q9C333	5891	UP000186817	2951	Sar	Trophinin
A0A1Q9CDG7	5088	UP000186817	2951	Sar	RNase H type-1 domain-containing protein
A0A1Q9CFI5	5823	UP000186817	2951	Sar	SAP domain-containing protein
A0A1Q9CFI5	5823	UP000186817	2951	Sar	SAP domain-containing protein
A0A1Q9DJR9	15435	UP000186817	2951	Sar	Alpha-agarase
A0A1Q9DJR9	15435	UP000186817	2951	Sar	Alpha-agarase
A0A1Q9E3R9	7490	UP000186817	2951	Sar	Centrosome-associated protein CEP250
A0A1Q9E3R9	7490	UP000186817	2951	Sar	Centrosome-associated protein CEP250
A0A1Q9EJP5	10627	UP000186817	2951	Sar	Filaggrin
A0A1Q9EJP5	10627	UP000186817	2951	Sar	Filaggrin
A0A1Q9EY64	8099	UP000186817	2951	Sar	Calcium-dependent protein kinase 3
A0A1Q9EY64	8099	UP000186817	2951	Sar	Calcium-dependent protein kinase 3
A0A1Q9NXK8	5299	UP000186209	1841597	Candidatus Heimdallarchaeota	Uncharacterized protein
A0A1Q9NXK8	5299	UP000186209	1841597	Candidatus Heimdallarchaeota	Uncharacterized protein
A0A1R0GX39	5138	UP000187455	133383	Zoopagomycota	Uncharacterized protein
A0A1R0KI70	8895	UP000187486	76021	Actinomycetota	Uncharacterized protein
A0A1R1XPG6	5052	UP000187283	133412	Zoopagomycota	Uncharacterized protein
A0A1R1XPG6	5052	UP000187283	133412	Zoopagomycota	Uncharacterized protein
A0A1R1Y7D0	5920	UP000187429	133412	Zoopagomycota	Uncharacterized protein
A0A1S1VTB3	7576	UP000179819	1573173	Ascomycota	Involucrin repeat protein
A0A1S3EYG3	5088	UP000081671	10020	Chordata	uncharacterized protein C2orf16 homolog
A0A1S4GBB2	5005	UP000007062	7165	Arthropoda	Uncharacterized protein
A0A1S9CDD2	7665	UP000190284	1764958	Bacillota	Uncharacterized protein
A0A1S9CDD2	7665	UP000190284	1764958	Bacillota	Uncharacterized protein
A0A1S9DDU2	5727	UP000190312	5062	Ascomycota	Involucrin repeat protein
A0A1S9RTI9	5917	UP000190744	104259	Ascomycota	Involucrin repeat protein
A0A1T3D0A6	5063	UP000191004	1491466	Ascomycota	Uncharacterized protein
A0A1U7MDI2	5143	UP000186950	1337886	Bacillota	Leukotoxin LktA family filamentous adhesin
A0A1U8MKY9	5642	UP000189702	3635	Streptophyta	titin homolog
A0A1V4AAC6	8724	UP000190539	83656	Actinomycetota	Uncharacterized protein
A0A1V6P013	5663	UP000191522	69771	Ascomycota	Involucrin repeat protein
A0A1V6P4L2	6527	UP000191408	60169	Ascomycota	Involucrin repeat protein
A0A1V6QKA1	6437	UP000191612	60172	Ascomycota	Involucrin repeat protein
A0A1V6QQ02	6088	UP000191672	416450	Ascomycota	Involucrin repeat protein
A0A1V6RS99	6349	UP000191518	29845	Ascomycota	Uncharacterized protein
A0A1V6T066	6336	UP000191342	254877	Ascomycota	Involucrin repeat protein
A0A1V6T2W0	5975	UP000191285	303698	Ascomycota	Involucrin repeat protein
A0A1V6Z1I5	6342	UP000191691	60175	Ascomycota	Involucrin repeat protein
A0A1V8SKL4	6070	UP000192596	1507870	Ascomycota	Uncharacterized protein
A0A1V8TJ27	6082	UP000192596	1507870	Ascomycota	Uncharacterized protein
A0A1V9Y1P8	10260	UP000192247	418985	Arthropoda	Titin-like
A0A1V9Y1P8	10260	UP000192247	418985	Arthropoda	Titin-like
A0A1V9Y5X4	6468	UP000243579	1202772	Oomycota	Uncharacterized protein
A0A1V9Z1N9	5629	UP000243579	1202772	Oomycota	Uncharacterized protein
A0A1V9ZKH6	7383	UP000243579	1202772	Oomycota	SWIM-type domain-containing protein
A0A1V9ZNT9	5944	UP000243579	1202772	Oomycota	Uncharacterized protein
A0A1V9ZNT9	5944	UP000243579	1202772	Oomycota	Uncharacterized protein
A0A1W2BLD1	6932	UP000192550	1907415	Pseudomonadota	Haemagg_act domain-containing protein
A0A1W2TDT4	6519	UP000054516	77044	Ascomycota	Involucrin repeat protein
A0A1X0NPI7	5713	UP000192257	67003	Euglenozoa	Putative DNA repair and recombination protein RAD54
A0A1X0NPI7	5713	UP000192257	67003	Euglenozoa	Putative DNA repair and recombination protein RAD54
A0A1X1FF47	5893	UP000193009	152331	Bacillota	Ice nucleation protein
A0A1X4N458	7517	UP000193740	1470575	Pseudomonadota	Haemagg_act domain-containing protein
A0A1X7PRQ7	5073	UP000193836	1162418	Pseudomonadota	Uncharacterized protein
A0A1X7RX53	6000	UP000215127	1276538	Ascomycota	Uncharacterized protein
A0A1X7V0M1	15058	UP000007879	400682	Porifera	Uncharacterized protein
A0A1X7V1W9	18893	UP000007879	400682	Porifera	Cadherin domain-containing protein
A0A1X7V1W9	18893	UP000007879	400682	Porifera	Cadherin domain-containing protein
A0A1Y1HMA0	5216	UP000054558	105231	Streptophyta	Uncharacterized protein
A0A1Y1HMA0	5216	UP000054558	105231	Streptophyta	Uncharacterized protein
A0A1Y1HXF4	5259	UP000054558	105231	Streptophyta	Sacsin
A0A1Y1JCT0	5128	UP000195521	77519	Apicomplexa	Anaphase-promoting complex subunit 1
A0A1Y1JDN1	5899	UP000195521	77519	Apicomplexa	Uncharacterized protein
A0A1Y1JED9	5633	UP000195521	77519	Apicomplexa	Uncharacterized protein
A0A1Y1JI70	6089	UP000195521	77519	Apicomplexa	Uncharacterized protein
A0A1Y1JJX5	5089	UP000195521	77519	Apicomplexa	Uncharacterized protein
A0A1Y1JL43	8935	UP000195521	77519	Apicomplexa	PI3K/PI4K catalytic domain-containing protein
A0A1Y1JQX5	5778	UP000195521	77519	Apicomplexa	Uncharacterized protein
A0A1Y1JR38	5442	UP000195521	77519	Apicomplexa	Uncharacterized protein
A0A1Y1JTP0	5467	UP000195521	77519	Apicomplexa	Uncharacterized protein
A0A1Y1UZB4	5633	UP000193719	1754191	Chytridiomycota	Scaffoldin
A0A1Y1V824	6752	UP000193719	1754191	Chytridiomycota	Scaffoldin
A0A1Y1V824	6752	UP000193719	1754191	Chytridiomycota	Scaffoldin
A0A1Y1VJ05	5368	UP000193719	1754191	Chytridiomycota	Uncharacterized protein
A0A1Y1VJ05	5368	UP000193719	1754191	Chytridiomycota	Uncharacterized protein
A0A1Y1VK53	11369	UP000193719	1754191	Chytridiomycota	Uncharacterized protein
A0A1Y1VK53	11369	UP000193719	1754191	Chytridiomycota	Uncharacterized protein
A0A1Y1WSG8	6696	UP000193944	1754192	Chytridiomycota	Scaffoldin
A0A1Y1WSG8	6696	UP000193944	1754192	Chytridiomycota	Scaffoldin
A0A1Y1WSZ6	6101	UP000193944	1754192	Chytridiomycota	Scaffoldin
A0A1Y1WT38	6213	UP000193944	1754192	Chytridiomycota	Scaffoldin
A0A1Y1WXA2	10090	UP000193944	1754192	Chytridiomycota	Uncharacterized protein
A0A1Y1WXA2	10090	UP000193944	1754192	Chytridiomycota	Uncharacterized protein
A0A1Y2A854	6292	UP000193920	1754190	Chytridiomycota	Scaffoldin
A0A1Y2ADP2	6307	UP000193920	1754190	Chytridiomycota	Scaffoldin
A0A1Y2AXX7	6156	UP000193920	1754190	Chytridiomycota	Scaffoldin
A0A1Y2B3G8	6029	UP000193920	1754190	Chytridiomycota	Scaffoldin
A0A1Y2B4T1	5819	UP000193920	1754190	Chytridiomycota	Scaffoldin
A0A1Y2BBK7	6291	UP000193920	1754190	Chytridiomycota	Scaffoldin
A0A1Y2BKJ5	6242	UP000193920	1754190	Chytridiomycota	Scaffoldin
A0A1Y2BL13	6145	UP000193920	1754190	Chytridiomycota	Scaffoldin
A0A1Y2CIS8	5929	UP000193920	1754190	Chytridiomycota	Scaffoldin
A0A1Y2DGE5	5098	UP000193920	1754190	Chytridiomycota	Scaffoldin
A0A1Y2DGE5	5098	UP000193920	1754190	Chytridiomycota	Scaffoldin
A0A1Y2DWE5	5157	UP000193920	1754190	Chytridiomycota	Scaffoldin
A0A1Y2DWE5	5157	UP000193920	1754190	Chytridiomycota	Scaffoldin
A0A1Y2E2M9	6275	UP000193920	1754190	Chytridiomycota	Scaffoldin
A0A1Y2KY22	8149	UP000193391	1293891	Pseudomonadota	Haemagg_act domain-containing protein
A0A1Y2LZP8	9372	UP000193240	105696	Ascomycota	Uncharacterized protein
A0A1Y2N8A2	5640	UP000194360	2074	Actinomycetota	Chromosome partition protein Smc
A0A1Y2N8A2	5640	UP000194360	2074	Actinomycetota	Chromosome partition protein Smc
A0A1Y2QEP2	5839	UP000243193	1985170	Pseudomonadota	Uncharacterized protein
A0A1Y2WCD8	5457	UP000242955	1001833	Ascomycota	Uncharacterized protein
A0A1Y2WCD8	5457	UP000242955	1001833	Ascomycota	Uncharacterized protein
A0A1Y3DGG5	5386	UP000195012	5850	Apicomplexa	Autophagy-related protein 11
A0A1Y3DH20	5056	UP000195012	5850	Apicomplexa	Uncharacterized protein
A0A1Y3DJA2	5667	UP000195012	5850	Apicomplexa	Uncharacterized protein
A0A1Y3DLD5	8652	UP000195012	5850	Apicomplexa	Putative Peptidase
A0A1Y3DLQ3	5511	UP000195012	5850	Apicomplexa	Uncharacterized protein
A0A1Y3DTS0	5344	UP000195012	5850	Apicomplexa	Uncharacterized protein
A0A1Y3NQD0	6118	UP000195826	73868	Chytridiomycota	Uncharacterized protein
A0A1Y3NQD0	6118	UP000195826	73868	Chytridiomycota	Uncharacterized protein
A0A1Y4CR95	5663	UP000195529	1965622	Bacillota	Leukotoxin LktA family filamentous adhesin
A0A1Y5SCC3	5390	UP000193900	254357	Pseudomonadota	Heme/hemopexin-binding protein
A0A1Y5SVX1	6832	UP000193307	658057	Pseudomonadota	Leukotoxin LktA family filamentous adhesin
A0A1Y6BV44	5930	UP000192901	1304903	Pseudomonadota	Filamentous haemagglutinin FhaB/tRNA nuclease CdiA-like TPS domain-containing protein
A0A1Y6BZL2	7563	UP000192917	560819	Pseudomonadota	Adenine-specific DNA methylase, N12 class
A0A1Y6BZL2	7563	UP000192917	560819	Pseudomonadota	Adenine-specific DNA methylase, N12 class
A0A1Y6LMI1	6005	UP000215453	1276529	Ascomycota	Uncharacterized protein
A0A1Z5KGK4	7171	UP000198406	1519565	Bacillariophyta	Uncharacterized protein
A0A1Z8JKG2	5550	UP000195871	4909	Ascomycota	Uncharacterized protein
A0A1Z8JKG2	5550	UP000195871	4909	Ascomycota	Uncharacterized protein
A0A1Z9AUD8	8808	UP000196068	1986661		Uncharacterized protein
A0A1Z9AUD8	8808	UP000196068	1986661		Uncharacterized protein
A0A1Z9HXW5	5453	UP000195352	1986805	Pseudomonadota	LamGL domain-containing protein
A0A1Z9HXW5	5453	UP000195352	1986805	Pseudomonadota	LamGL domain-containing protein
A0A202D763	7918	UP000196288	1932701		Uncharacterized protein
A0A202D763	7918	UP000196288	1932701		Uncharacterized protein
A0A202D914	8134	UP000196288	1932701		Cell surface protein SprA
A0A202D914	8134	UP000196288	1932701		Cell surface protein SprA
A0A202DA14	8450	UP000196288	1932701		Uncharacterized protein
A0A202DA14	8450	UP000196288	1932701		Uncharacterized protein
A0A202DC25	12799	UP000196288	1932701		Uncharacterized protein
A0A202DC25	12799	UP000196288	1932701		Uncharacterized protein
A0A202DEJ4	5902	UP000196288	1932701		Uncharacterized protein
A0A202DEJ4	5902	UP000196288	1932701		Uncharacterized protein
A0A202DHJ2	7980	UP000195645	1932698		Uncharacterized protein
A0A202DHJ2	7980	UP000195645	1932698		Uncharacterized protein
A0A202DNC7	8489	UP000195645	1932698		Uncharacterized protein
A0A202DNC7	8489	UP000195645	1932698		Uncharacterized protein
A0A202DQE7	5875	UP000195645	1932698		Uncharacterized protein
A0A202DQE7	5875	UP000195645	1932698		Uncharacterized protein
A0A209C7Q8	6393	UP000196190	1982761	Actinomycetota	Uncharacterized protein
A0A210QS37	5055	UP000242188	6573	Mollusca	Uncharacterized protein
A0A210QS37	5055	UP000242188	6573	Mollusca	Uncharacterized protein
A0A212KPW5	5523	UP000196784	1871322	Chlamydiota	Uncharacterized protein
A0A212KPW5	5523	UP000196784	1871322	Chlamydiota	Uncharacterized protein
A0A212QFK8	5602	UP000197004	1761794	Pseudomonadota	Uncharacterized protein
A0A218WGA9	5766	UP000197138	22663	Streptophyta	Titin-like
A0A218WVM9	5904	UP000197138	22663	Streptophyta	Uncharacterized protein
A0A218XSR7	5866	UP000197138	22663	Streptophyta	Uncharacterized protein
A0A218ZIF9	6376	UP000242519	503106	Ascomycota	Involucrin repeat protein
A0A220VGT4	5776	UP000242175	1755811	Pseudomonadota	Uncharacterized protein
A0A225DD65	8355	UP000214646	1908690	Planctomycetota	Uncharacterized protein
A0A225DD65	8355	UP000214646	1908690	Planctomycetota	Uncharacterized protein
A0A226EJ42	6389	UP000198287	158441	Arthropoda	Uncharacterized protein
A0A226EJ42	6389	UP000198287	158441	Arthropoda	Uncharacterized protein
A0A229RP76	5363	UP000215223	589330	Actinomycetota	Uncharacterized protein
A0A229S2W4	6603	UP000215223	589330	Actinomycetota	Uncharacterized protein
A0A229S5Y2	9047	UP000215223	589330	Actinomycetota	Uncharacterized protein
A0A229YCC0	5538	UP000215142	746128	Ascomycota	Involucrin repeat protein
A0A232EYR2	5372	UP000215335	543379	Arthropoda	Microtubule-associated protein futsch
A0A232FG86	6686	UP000215335	543379	Arthropoda	KASH domain-containing protein
A0A232LW08	7225	UP000243515	519963	Ascomycota	Uncharacterized protein
A0A232LW08	7225	UP000243515	519963	Ascomycota	Uncharacterized protein
A0A239H2W4	12860	UP000198368	1907313	Pseudomonadota	Uncharacterized protein
A0A239IUL9	7852	UP000198368	1907313	Pseudomonadota	Filamentous haemagglutinin FhaB/tRNA nuclease CdiA-like TPS domain-containing protein
A0A246HKU8	5621	UP000198157	40324	Pseudomonadota	Haemagg_act domain-containing protein
A0A248JW06	5954	UP000197153	1441467	Pseudomonadota	Autotransporter domain-containing protein
A0A248JZM9	6606	UP000197153	1441467	Pseudomonadota	Autotransporter domain-containing protein
A0A248K0K5	5378	UP000197153	1441467	Pseudomonadota	Autotransporter domain-containing protein
A0A248K1Z6	8489	UP000197153	1441467	Pseudomonadota	Autotransporter domain-containing protein
A0A248K242	5696	UP000197153	1441467	Pseudomonadota	Autotransporter domain-containing protein
A0A248K363	9845	UP000197153	1441467	Pseudomonadota	Autotransporter domain-containing protein
A0A248K369	7528	UP000197153	1441467	Pseudomonadota	Filamentous haemagglutinin FhaB/tRNA nuclease CdiA-like TPS domain-containing protein
A0A250X0B3	5687	UP000232323	1157962	Chlorophyta	Uncharacterized protein
A0A250X0B3	5687	UP000232323	1157962	Chlorophyta	Uncharacterized protein
A0A254UKH8	5975	UP000197825	1973004	Pseudomonadota	Uncharacterized protein
A0A255Y6R3	7554	UP000216991	1981098	Pseudomonadota	Uncharacterized protein
A0A255Y6R3	7554	UP000216991	1981098	Pseudomonadota	Uncharacterized protein
A0A257DFF6	6132	UP000216950	2015563	Pseudomonadota	Leukotoxin LktA family filamentous adhesin
A0A257EF45	8149	UP000216161	2015580	Pseudomonadota	Leukotoxin LktA family filamentous adhesin
A0A257G233	5962	UP000215754	2015581	Pseudomonadota	Leukotoxin LktA family filamentous adhesin
A0A261CT20	5080	UP000216463	1503980	Nematoda	Zinc_ribbon_16 domain-containing protein
A0A263D3U4	10371	UP000242444	1854586	Actinomycetota	Uncharacterized protein
A0A263D3U4	10371	UP000242444	1854586	Actinomycetota	Uncharacterized protein
A0A263DLJ6	8707	UP000216936	1854588	Actinomycetota	Uncharacterized protein
A0A263DLJ6	8707	UP000216936	1854588	Actinomycetota	Uncharacterized protein
A0A267G5H0	6147	UP000215902	282301	Platyhelminthes	Uncharacterized protein
A0A267G5H0	6147	UP000215902	282301	Platyhelminthes	Uncharacterized protein
A0A267GWM3	7337	UP000215902	282301	Platyhelminthes	Uncharacterized protein
A0A267GWM3	7337	UP000215902	282301	Platyhelminthes	Uncharacterized protein
A0A285DK76	10532	UP000219041	1919	Actinomycetota	OTU domain-containing protein
A0A285DNP2	5912	UP000219027	1938861	Actinomycetota	Uncharacterized protein
A0A286EVK1	6477	UP000218903	1907575	Actinomycetota	Gln_amidase domain-containing protein
A0A286EVK1	6477	UP000218903	1907575	Actinomycetota	Gln_amidase domain-containing protein
A0A286EVM5	10270	UP000218903	1907575	Actinomycetota	Uncharacterized protein
A0A286EVM5	10270	UP000218903	1907575	Actinomycetota	Uncharacterized protein
A0A286EVR0	7845	UP000218903	1907575	Actinomycetota	Uncharacterized protein
A0A286EVR0	7845	UP000218903	1907575	Actinomycetota	Uncharacterized protein
A0A290XE62	6707	UP000218968	2006110	Pseudomonadota	Leukotoxin LktA family filamentous adhesin
A0A292RDF5	12398	UP000218540	1916320	Candidatus Melainabacteria	Autotransporter domain-containing protein
A0A2A2INA3	5899	UP000218586	2027407	Bacillota	Leukotoxin LktA family filamentous adhesin
A0A2A2KK73	5223	UP000218231	2018661	Nematoda	Uncharacterized protein
A0A2A2KK73	5223	UP000218231	2018661	Nematoda	Uncharacterized protein
A0A2A2KZ81	6515	UP000218231	2018661	Nematoda	Uncharacterized protein
A0A2A2KZ98	5858	UP000218231	2018661	Nematoda	Uncharacterized protein
A0A2A3HM73	8576	UP000218662	1938860	Actinomycetota	Uncharacterized protein
A0A2A3HM73	8576	UP000218662	1938860	Actinomycetota	Uncharacterized protein
A0A2A4JE74	6353	UP000218220	7102	Arthropoda	Uncharacterized protein
A0A2A4JF24	6348	UP000218220	7102	Arthropoda	Uncharacterized protein
A0A2A4JP30	11599	UP000218220	7102	Arthropoda	Microtubule-associated protein futsch
A0A2A4JPK6	11518	UP000218220	7102	Arthropoda	Microtubule-associated protein futsch
A0A2A4JQ78	11409	UP000218220	7102	Arthropoda	Microtubule-associated protein futsch
A0A2A4JQM8	11459	UP000218220	7102	Arthropoda	Microtubule-associated protein futsch
A0A2A4JQQ8	11243	UP000218220	7102	Arthropoda	Microtubule-associated protein futsch
A0A2A4JQR3	11458	UP000218220	7102	Arthropoda	Microtubule-associated protein futsch
A0A2A4K999	7158	UP000218220	7102	Arthropoda	Uncharacterized protein
A0A2A5F769	6828	UP000230473	1904441	Pseudomonadota	Uncharacterized protein
A0A2A6B2C5	9496	UP000232936	54126	Nematoda	Fibronectin type-III domain-containing protein
A0A2A6B9Y1	5997	UP000232936	54126	Nematoda	Uncharacterized protein
A0A2A6BE39	5842	UP000232936	54126	Nematoda	Sushi domain-containing protein
A0A2A6BKR6	11726	UP000232936	54126	Nematoda	protein-serine/threonine phosphatase (EC 3.1.3.16)
A0A2A6BXQ9	5830	UP000232936	54126	Nematoda	G protein-coupled receptor
A0A2A6CD09	8048	UP000232936	54126	Nematoda	Uncharacterized protein
A0A2A6CG39	6479	UP000232936	54126	Nematoda	Uncharacterized protein
A0A2A6CGQ2	11766	UP000232936	54126	Nematoda	Uncharacterized protein
A0A2A6PVG2	5676	UP000220564	2035447	Pseudomonadota	Leukotoxin LktA family filamentous adhesin
A0A2A7UL86	7011	UP000220604	2018066	Actinomycetota	PPE domain-containing protein
A0A2A9GPB4	5954	UP000225221	1798203	Pseudomonadota	Uncharacterized protein
A0A2A9JBU6	8362	UP000225825	405948	Actinomycetota	Uncharacterized protein
A0A2A9MAY2	7370	UP000224006	94643	Apicomplexa	Uncharacterized protein
A0A2A9MB41	11523	UP000224006	94643	Apicomplexa	Uncharacterized protein
A0A2A9MEN7	5975	UP000224006	94643	Apicomplexa	Uncharacterized protein
A0A2A9MEW8	6913	UP000224006	94643	Apicomplexa	Surface antigen repeat-containing protein
A0A2A9MGU0	8190	UP000224006	94643	Apicomplexa	Uncharacterized protein
A0A2A9MGU0	8190	UP000224006	94643	Apicomplexa	Uncharacterized protein
A0A2A9MH11	6316	UP000224006	94643	Apicomplexa	Uncharacterized protein
A0A2A9MI79	6335	UP000224006	94643	Apicomplexa	Uncharacterized protein
A0A2A9MIT5	7756	UP000224006	94643	Apicomplexa	Uncharacterized protein
A0A2A9MLK8	6857	UP000224006	94643	Apicomplexa	Uncharacterized protein
A0A2A9MM06	5391	UP000224006	94643	Apicomplexa	Uncharacterized protein
A0A2A9MM06	5391	UP000224006	94643	Apicomplexa	Uncharacterized protein
A0A2A9MPD0	5998	UP000224006	94643	Apicomplexa	Tubulin-tyrosine ligase family protein
A0A2A9MPD0	5998	UP000224006	94643	Apicomplexa	Tubulin-tyrosine ligase family protein
A0A2B4S1S1	5452	UP000225706	50429	Cnidaria	Cullin family profile domain-containing protein
A0A2B4S1S1	5452	UP000225706	50429	Cnidaria	Cullin family profile domain-containing protein
A0A2B7XDE5	5905	UP000223968	1447875	Ascomycota	Uncharacterized protein
A0A2B7XJ05	5948	UP000224080	2060905	Ascomycota	Uncharacterized protein
A0A2B7Y272	6294	UP000224634	1447883	Ascomycota	Uncharacterized protein
A0A2B7ZSL8	5954	UP000226031	73230	Ascomycota	Involucrin repeat protein
A0A2C5X2H2	7066	UP000222788	1035309	Ascomycota	Reticulocyte-binding protein 2-like protein a
A0A2C5X2H2	7066	UP000222788	1035309	Ascomycota	Reticulocyte-binding protein 2-like protein a
A0A2C5X9Z9	5810	UP000226192	1399860	Ascomycota	Uncharacterized protein
A0A2C5X9Z9	5810	UP000226192	1399860	Ascomycota	Uncharacterized protein
A0A2C5XAW7	5377	UP000222788	1035309	Ascomycota	Uncharacterized protein
A0A2C5XAW7	5377	UP000222788	1035309	Ascomycota	Uncharacterized protein
A0A2C6JI06	6001	UP000221165	483139	Apicomplexa	Uncharacterized protein
A0A2C6JI06	6001	UP000221165	483139	Apicomplexa	Uncharacterized protein
A0A2C6KF33	5319	UP000221165	483139	Apicomplexa	Surface antigen repeat-containing protein
A0A2C6KF33	5319	UP000221165	483139	Apicomplexa	Surface antigen repeat-containing protein
A0A2C6KGA3	7194	UP000221165	483139	Apicomplexa	Rna-binding protein
A0A2C6KGA3	7194	UP000221165	483139	Apicomplexa	Rna-binding protein
A0A2C6KGG4	5841	UP000221165	483139	Apicomplexa	Erythrocyte membrane-associated antigen
A0A2C6KKL2	5296	UP000221165	483139	Apicomplexa	Uncharacterized protein
A0A2C6KKL2	5296	UP000221165	483139	Apicomplexa	Uncharacterized protein
A0A2C6KL58	6710	UP000221165	483139	Apicomplexa	Amine-terminal region of a tm vesicle-mediated sorter
A0A2C6KL58	6710	UP000221165	483139	Apicomplexa	Amine-terminal region of a tm vesicle-mediated sorter
A0A2C6KNW5	5163	UP000221165	483139	Apicomplexa	Transmembrane
A0A2C6KNW5	5163	UP000221165	483139	Apicomplexa	Transmembrane
A0A2C6KQ31	6898	UP000221165	483139	Apicomplexa	Uncharacterized protein
A0A2C6KQ31	6898	UP000221165	483139	Apicomplexa	Uncharacterized protein
A0A2C6KTI1	6712	UP000221165	483139	Apicomplexa	Uncharacterized protein
A0A2C6KTI1	6712	UP000221165	483139	Apicomplexa	Uncharacterized protein
A0A2C6KU93	5048	UP000221165	483139	Apicomplexa	Uncharacterized protein
A0A2C6KU93	5048	UP000221165	483139	Apicomplexa	Uncharacterized protein
A0A2C6KW10	5242	UP000221165	483139	Apicomplexa	Uncharacterized protein
A0A2C6KW10	5242	UP000221165	483139	Apicomplexa	Uncharacterized protein
A0A2C6KWY7	5314	UP000221165	483139	Apicomplexa	Uncharacterized protein
A0A2C6KWY7	5314	UP000221165	483139	Apicomplexa	Uncharacterized protein
A0A2C6L131	5413	UP000221165	483139	Apicomplexa	Uncharacterized protein
A0A2C6L131	5413	UP000221165	483139	Apicomplexa	Uncharacterized protein
A0A2C6L1B8	5608	UP000221165	483139	Apicomplexa	Uncharacterized protein
A0A2C6L1B8	5608	UP000221165	483139	Apicomplexa	Uncharacterized protein
A0A2C6L1J1	5306	UP000221165	483139	Apicomplexa	Amine-terminal region of a tm vesicle-mediated sorter
A0A2C6L1J1	5306	UP000221165	483139	Apicomplexa	Amine-terminal region of a tm vesicle-mediated sorter
A0A2C6L375	9656	UP000221165	483139	Apicomplexa	Transmembrane protein
A0A2C6L375	9656	UP000221165	483139	Apicomplexa	Transmembrane protein
A0A2C6L4K1	5235	UP000221165	483139	Apicomplexa	Nucleoporin fg repeat-containing
A0A2C6L4N1	7475	UP000221165	483139	Apicomplexa	Uncharacterized protein
A0A2C6L5A6	6839	UP000221165	483139	Apicomplexa	Cw-type zinc finger domain-containing related
A0A2C6L5A6	6839	UP000221165	483139	Apicomplexa	Cw-type zinc finger domain-containing related
A0A2C6L7N4	5240	UP000221165	483139	Apicomplexa	IQ calmodulin-binding motif domain-containing protein
A0A2C6L7N4	5240	UP000221165	483139	Apicomplexa	IQ calmodulin-binding motif domain-containing protein
A0A2C6L8S1	11219	UP000221165	483139	Apicomplexa	Hect-domain (Ubiquitin-transferase) domain-containing
A0A2C6LB95	7710	UP000221165	483139	Apicomplexa	Uncharacterized protein
A0A2C6LB95	7710	UP000221165	483139	Apicomplexa	Uncharacterized protein
A0A2C6LBZ8	7572	UP000221165	483139	Apicomplexa	Wd g-beta repeat-containing protein
A0A2C6LBZ8	7572	UP000221165	483139	Apicomplexa	Wd g-beta repeat-containing protein
A0A2C6LCI7	8595	UP000221165	483139	Apicomplexa	Histone lysine set
A0A2C6LCI7	8595	UP000221165	483139	Apicomplexa	Histone lysine set
A0A2C6LE38	6454	UP000221165	483139	Apicomplexa	Uncharacterized protein
A0A2C6LE38	6454	UP000221165	483139	Apicomplexa	Uncharacterized protein
A0A2C9CUA7	7222	UP000220034	1690039	Pseudomonadota	Haemagglutination activity domain-containing protein
A0A2C9CUA7	7222	UP000220034	1690039	Pseudomonadota	Haemagglutination activity domain-containing protein
A0A2C9JRK8	6090	UP000076420	6526	Mollusca	Uncharacterized protein
A0A2C9JRK8	6090	UP000076420	6526	Mollusca	Uncharacterized protein
A0A2C9M3U3	5074	UP000076420	6526	Mollusca	Uncharacterized protein
A0A2C9M3U3	5074	UP000076420	6526	Mollusca	Uncharacterized protein
A0A2D0MWN5	5247	UP000223913	1122177	Bacteroidota	Uncharacterized protein
A0A2D0MZ40	8758	UP000223913	1122177	Bacteroidota	HYR domain-containing protein
A0A2D0MZ40	8758	UP000223913	1122177	Bacteroidota	HYR domain-containing protein
A0A2D3V5Z7	7005	UP000225277	112498	Ascomycota	Uncharacterized protein
A0A2D4BHZ1	5026	UP000054177	114742	Oomycota	Filamentous hemagglutinin family outer membrane protein
A0A2D4BHZ1	5026	UP000054177	114742	Oomycota	Filamentous hemagglutinin family outer membrane protein
A0A2D4C3I5	5083	UP000054177	114742	Oomycota	Uncharacterized protein
A0A2D4C3I5	5083	UP000054177	114742	Oomycota	Uncharacterized protein
A0A2D4C9F7	5841	UP000054177	114742	Oomycota	Peptidase S74 domain-containing protein
A0A2D4W9U7	6124	UP000226658	1891229	Pseudomonadota	Haemagg_act domain-containing protein
A0A2D5JHR9	9965	UP000226599	1872629	Campylobacterota	Uncharacterized protein
A0A2D5JHR9	9965	UP000226599	1872629	Campylobacterota	Uncharacterized protein
A0A2D5MS31	5479	UP000226652	2026801	Verrucomicrobiota	Uncharacterized protein
A0A2D5MS31	5479	UP000226652	2026801	Verrucomicrobiota	Uncharacterized protein
A0A2D5MWD8	6057	UP000231624	1891229	Pseudomonadota	Filamentous haemagglutinin FhaB/tRNA nuclease CdiA-like TPS domain-containing protein
A0A2D6HBX8	5152	UP000226920	2026780	Planctomycetota	Uncharacterized protein
A0A2D6HBX8	5152	UP000226920	2026780	Planctomycetota	Uncharacterized protein
A0A2D6R6P1	5392	UP000226628	1906665		FecR domain-containing protein
A0A2D6R6P1	5392	UP000226628	1906665		FecR domain-containing protein
A0A2D6V073	5304	UP000227245	1871037	Bacteroidota	Uncharacterized protein
A0A2D6V073	5304	UP000227245	1871037	Bacteroidota	Uncharacterized protein
A0A2D7PR48	5758	UP000226830	2026735	Myxococcota	Uncharacterized protein
A0A2D7PR48	5758	UP000226830	2026735	Myxococcota	Uncharacterized protein
A0A2D7RC95	7982	UP000226610	2026754	Pseudomonadota	Uncharacterized protein
A0A2D7RC95	7982	UP000226610	2026754	Pseudomonadota	Uncharacterized protein
A0A2D9PWR9	6057	UP000226724	1891229	Pseudomonadota	Filamentous haemagglutinin FhaB/tRNA nuclease CdiA-like TPS domain-containing protein
A0A2E0QNI7	5973	UP000227267	2026801	Verrucomicrobiota	Autotransporter domain-containing protein
A0A2E0QU32	8889	UP000227267	2026801	Verrucomicrobiota	Filamentous haemagglutinin FhaB/tRNA nuclease CdiA-like TPS domain-containing protein
A0A2E0QU32	8889	UP000227267	2026801	Verrucomicrobiota	Filamentous haemagglutinin FhaB/tRNA nuclease CdiA-like TPS domain-containing protein
A0A2E0R215	5126	UP000227267	2026801	Verrucomicrobiota	Filamentous haemagglutinin FhaB/tRNA nuclease CdiA-like TPS domain-containing protein
A0A2E0Z4T1	5526	UP000226703	2024834	Pseudomonadota	Autotransporter domain-containing protein
A0A2E1LHI3	6203	UP000227302	1898112	Pseudomonadota	LEPR-XLL domain-containing protein
A0A2E1NFS0	5612	UP000229702	2026760	Candidatus Neomarinimicrobiota	Uncharacterized protein
A0A2E2B165	11064	UP000229094	2026777	Planctomycetota	Filamentous haemagglutinin FhaB/tRNA nuclease CdiA-like TPS domain-containing protein
A0A2E2B165	11064	UP000229094	2026777	Planctomycetota	Filamentous haemagglutinin FhaB/tRNA nuclease CdiA-like TPS domain-containing protein
A0A2E2B461	9281	UP000229094	2026777	Planctomycetota	Cadherin domain-containing protein
A0A2E2B461	9281	UP000229094	2026777	Planctomycetota	Cadherin domain-containing protein
A0A2E2HSL1	5962	UP000229581	1891229	Pseudomonadota	Uncharacterized protein
A0A2E2YPT7	5300	UP000228590	1913989	Pseudomonadota	Uncharacterized protein
A0A2E2YPT7	5300	UP000228590	1913989	Pseudomonadota	Uncharacterized protein
A0A2E2ZB31	5294	UP000230280	1871037	Bacteroidota	Uncharacterized protein
A0A2E3EUI7	5626	UP000228545	2024861	Pseudomonadota	Autotransporter domain-containing protein
A0A2E3H257	5018	UP000242628	1914328	Pseudomonadota	Uncharacterized protein
A0A2E3H257	5018	UP000242628	1914328	Pseudomonadota	Uncharacterized protein
A0A2E3LUQ9	6169	UP000231241	2026802	Chlamydiota	Uncharacterized protein
A0A2E3LUQ9	6169	UP000231241	2026802	Chlamydiota	Uncharacterized protein
A0A2E3ZWC6	5325	UP000228558	2026760	Candidatus Neomarinimicrobiota	Uncharacterized protein
A0A2E3ZWC6	5325	UP000228558	2026760	Candidatus Neomarinimicrobiota	Uncharacterized protein
A0A2E4CB26	5222	UP000229445	2024894	Actinomycetota	TNFR-Cys domain-containing protein
A0A2E4CB26	5222	UP000229445	2024894	Actinomycetota	TNFR-Cys domain-containing protein
A0A2E4SPC2	5694	UP000229332	1913989	Pseudomonadota	EGF-like domain-containing protein
A0A2E4SPC2	5694	UP000229332	1913989	Pseudomonadota	EGF-like domain-containing protein
A0A2E4YVJ6	10173	UP000230702	2026739	Euryarchaeota	Uncharacterized protein
A0A2E4YVJ6	10173	UP000230702	2026739	Euryarchaeota	Uncharacterized protein
A0A2E5G7S2	5203	UP000230540	2026777	Planctomycetota	Uncharacterized protein
A0A2E5G7S2	5203	UP000230540	2026777	Planctomycetota	Uncharacterized protein
A0A2E5IRU9	6081	UP000230339	1869227		Uncharacterized protein
A0A2E5TN40	5123	UP000228953	1869227		TGc domain-containing protein
A0A2E5VMS1	6337	UP000226858	2026779	Planctomycetota	LEPR-XLL domain-containing protein
A0A2E5VMS1	6337	UP000226858	2026779	Planctomycetota	LEPR-XLL domain-containing protein
A0A2E6AD32	7759	UP000231323	2026779	Planctomycetota	Uncharacterized protein
A0A2E6AD32	7759	UP000231323	2026779	Planctomycetota	Uncharacterized protein
A0A2E6D8J0	8894	UP000230950	2026780	Planctomycetota	LEPR-XLL domain-containing protein
A0A2E7D856	7650	UP000228980	2026779	Planctomycetota	Peptidase_S8 domain-containing protein
A0A2E7D856	7650	UP000228980	2026779	Planctomycetota	Peptidase_S8 domain-containing protein
A0A2E7MXD7	5265	UP000228990	2026760	Candidatus Neomarinimicrobiota	Uncharacterized protein
A0A2E7N1D5	5265	UP000228990	2026760	Candidatus Neomarinimicrobiota	Uncharacterized protein
A0A2E8GNA3	8379	UP000230746	2026735	Myxococcota	Uncharacterized protein
A0A2E8GNA3	8379	UP000230746	2026735	Myxococcota	Uncharacterized protein
A0A2E8KHF7	6979	UP000230789	2026779	Planctomycetota	Uncharacterized protein
A0A2E8KHF7	6979	UP000230789	2026779	Planctomycetota	Uncharacterized protein
A0A2E8PYC0	5013	UP000228721	1898206	Spirochaetota	Uncharacterized protein
A0A2E9Q699	5061	UP000229758	1898206	Spirochaetota	Uncharacterized protein
A0A2G5BJN8	5094	UP000242474	763665	Zoopagomycota	VWFA domain-containing protein
A0A2G5BJN8	5094	UP000242474	763665	Zoopagomycota	VWFA domain-containing protein
A0A2G5HTS9	7627	UP000230605	122368	Ascomycota	Uncharacterized protein
A0A2G5T079	5185	UP000230233	1611254	Nematoda	Uncharacterized protein
A0A2G5T0Z4	5182	UP000230233	1611254	Nematoda	Uncharacterized protein
A0A2G5T657	6553	UP000230233	1611254	Nematoda	Uncharacterized protein
A0A2G5T657	6553	UP000230233	1611254	Nematoda	Uncharacterized protein
A0A2G5U1U6	5231	UP000230233	1611254	Nematoda	Uncharacterized protein
A0A2G5U2B8	5248	UP000230233	1611254	Nematoda	Uncharacterized protein
A0A2G5U3H4	5404	UP000230233	1611254	Nematoda	Uncharacterized protein
A0A2G6X678	5560	UP000230614	2035212	Pseudomonadota	Uncharacterized protein
A0A2G6X678	5560	UP000230614	2035212	Pseudomonadota	Uncharacterized protein
A0A2G7FFQ0	5648	UP000231358	656916	Ascomycota	Involucrin repeat protein
A0A2G8XMK2	6085	UP000236343	1074873	Apicomplexa	Proteophosphoglycan protein ppg4
A0A2G8XWI2	5660	UP000236343	1074873	Apicomplexa	Uncharacterized protein
A0A2G8XXQ0	7922	UP000236343	1074873	Apicomplexa	Uncharacterized protein
A0A2G8XYB8	5464	UP000236343	1074873	Apicomplexa	Surface antigen repeat-containing protein
A0A2G8XYU5	5820	UP000236343	1074873	Apicomplexa	Uncharacterized protein
A0A2G8Y1X9	5637	UP000236343	1074873	Apicomplexa	Uncharacterized protein
A0A2G8Y366	6092	UP000236343	1074873	Apicomplexa	Putative transmembrane protein
A0A2G8Y3Z6	7763	UP000236343	1074873	Apicomplexa	Phosphatidylinositol 3-and 4-kinase (EC 2.7.11.1)
A0A2G8Y4P0	7725	UP000236343	1074873	Apicomplexa	HECT-domain (Ubiquitin-transferase) domain-containing protein
A0A2G9CB46	6777	UP000231501	2917965	Pseudomonadota	Uncharacterized protein
A0A2G9SMK0	5449	UP000228934	8400	Chordata	Uncharacterized protein
A0A2G9SMK0	5449	UP000228934	8400	Chordata	Uncharacterized protein
A0A2H0LPL7	7569	UP000230859	1974748	Candidatus Omnitrophota	Uncharacterized protein
A0A2H0LPL7	7569	UP000230859	1974748	Candidatus Omnitrophota	Uncharacterized protein
A0A2H1GM25	6005	UP000245764	1276532	Ascomycota	Uncharacterized protein
A0A2H3FVU0	7402	UP000219517	5518	Ascomycota	Uncharacterized protein
A0A2H3G7N6	7356	UP000219517	5518	Ascomycota	Agglutinin-like protein 2
A0A2H3GFZ2	5189	UP000219602	327505	Ascomycota	Uncharacterized protein
A0A2H3HT74	6727	UP000219602	327505	Ascomycota	Uncharacterized protein
A0A2H3IPM3	5993	UP000218381	290292	Ascomycota	Uncharacterized protein
A0A2H3RS74	6941	UP000219504	5127	Ascomycota	Uncharacterized protein
A0A2H3SX34	6888	UP000219369	5507	Ascomycota	Uncharacterized protein
A0A2H3TEY3	7612	UP000219369	5507	Ascomycota	Agglutinin-like protein 2
A0A2H3TTW7	5204	UP000219369	5507	Ascomycota	Uncharacterized protein
A0A2H4S8T2	5131	UP000323067	73501	Ascomycota	Involucrin repeat
A0A2H6KAI4	7113	UP000236319	189622	Apicomplexa	Extracellular matrix-binding ebh
A0A2H6KAI4	7113	UP000236319	189622	Apicomplexa	Extracellular matrix-binding ebh
A0A2H6KIT3	5654	UP000236319	189622	Apicomplexa	Extracellular matrix-binding ebh
A0A2H6KIT3	5654	UP000236319	189622	Apicomplexa	Extracellular matrix-binding ebh
A0A2H6KJ51	5690	UP000236319	189622	Apicomplexa	Extracellular matrix-binding ebh
A0A2H6KJ51	5690	UP000236319	189622	Apicomplexa	Extracellular matrix-binding ebh
A0A2I0BQA3	6077	UP000232684	5843	Apicomplexa	Uncharacterized protein
A0A2I0BTX3	5627	UP000232684	5843	Apicomplexa	Uncharacterized protein
A0A2I0BUC5	9306	UP000232684	5843	Apicomplexa	Uncharacterized protein
A0A2I0BZJ5	5026	UP000232684	5843	Apicomplexa	Phosphatidylinositol 4-kinase
A0A2I0C035	5922	UP000232684	5843	Apicomplexa	Uncharacterized protein
A0A2I0HMT9	5474	UP000233551	22663	Streptophyta	Uncharacterized protein
A0A2I0HSV6	9042	UP000233551	22663	Streptophyta	Uncharacterized protein
A0A2I0I9A2	5617	UP000233551	22663	Streptophyta	Uncharacterized protein
A0A2I0IH08	5246	UP000233551	22663	Streptophyta	Uncharacterized protein
A0A2I0IHV6	6761	UP000233551	22663	Streptophyta	Uncharacterized protein
A0A2I0IKG1	8077	UP000233551	22663	Streptophyta	Uncharacterized protein
A0A2I0IKG8	8838	UP000233551	22663	Streptophyta	Uncharacterized protein
A0A2I0IN75	7916	UP000233551	22663	Streptophyta	Uncharacterized protein
A0A2I0IXK8	5915	UP000233551	22663	Streptophyta	Uncharacterized protein
A0A2I0IZ30	5458	UP000233551	22663	Streptophyta	Uncharacterized protein
A0A2I0IZ70	8676	UP000233551	22663	Streptophyta	Uncharacterized protein
A0A2I0J713	5494	UP000233551	22663	Streptophyta	Uncharacterized protein
A0A2I0J7E0	8663	UP000233551	22663	Streptophyta	Uncharacterized protein
A0A2I0J829	8497	UP000233551	22663	Streptophyta	Uncharacterized protein
A0A2I0J8Z3	5133	UP000233551	22663	Streptophyta	Uncharacterized protein
A0A2I0J8Z3	5133	UP000233551	22663	Streptophyta	Uncharacterized protein
A0A2I0JI91	6265	UP000233551	22663	Streptophyta	Uncharacterized protein
A0A2I0JK98	6802	UP000233551	22663	Streptophyta	Uncharacterized protein
A0A2I0JUM4	9277	UP000233551	22663	Streptophyta	Uncharacterized protein
A0A2I0JX61	5371	UP000233551	22663	Streptophyta	Uncharacterized protein
A0A2I0JXG5	7629	UP000233551	22663	Streptophyta	Uncharacterized protein
A0A2I0JZ66	9858	UP000233551	22663	Streptophyta	Uncharacterized protein
A0A2I0K631	5336	UP000233551	22663	Streptophyta	Uncharacterized protein
A0A2I0KDF8	11234	UP000233551	22663	Streptophyta	Uncharacterized protein
A0A2I0KDF8	11234	UP000233551	22663	Streptophyta	Uncharacterized protein
A0A2I0KF74	6867	UP000233551	22663	Streptophyta	Uncharacterized protein
A0A2I0KFC2	5626	UP000233551	22663	Streptophyta	Uncharacterized protein
A0A2I0KKY1	7206	UP000233551	22663	Streptophyta	Uncharacterized protein
A0A2I0KPX7	6286	UP000233551	22663	Streptophyta	Uncharacterized protein
A0A2I0L0A7	5823	UP000233551	22663	Streptophyta	Uncharacterized protein
A0A2I0L4D7	7140	UP000233551	22663	Streptophyta	Uncharacterized protein
A0A2I0LB65	6526	UP000233551	22663	Streptophyta	Uncharacterized protein
A0A2I0LDS3	6071	UP000233551	22663	Streptophyta	Uncharacterized protein
A0A2I0LER4	5143	UP000233551	22663	Streptophyta	Titin-like
A0A2I0S891	7199	UP000234720	348901	Ascomycota	Uncharacterized protein
A0A2I2ZJN8	5393	UP000001519	9595	Chordata	Chromosome 2 open reading frame 16
A0A2I2ZSX0	5398	UP000001519	9595	Chordata	Chromosome 2 open reading frame 16
A0A2I3TDA1	5318	UP000002277	9598	Chordata	Chromosome 2A C2orf16 homolog
A0A2J0L2B6	5641	UP000229062	1974739	Candidatus Omnitrophota	Uncharacterized protein
A0A2J0L2B6	5641	UP000229062	1974739	Candidatus Omnitrophota	Uncharacterized protein
A0A2J6PV79	5356	UP000235672	2082293	Ascomycota	Uncharacterized protein
A0A2J6PV79	5356	UP000235672	2082293	Ascomycota	Uncharacterized protein
A0A2J6RN88	5534	UP000235786	1149755	Ascomycota	Involucrin repeat protein
A0A2J6SMC8	5680	UP000235371	1095630	Ascomycota	Involucrin repeat protein
A0A2J7QAQ7	5418	UP000235965	105785	Arthropoda	C2H2-type domain-containing protein
A0A2J7QAR2	5419	UP000235965	105785	Arthropoda	C2H2-type domain-containing protein
A0A2J7QZN4	7130	UP000235965	105785	Arthropoda	Uncharacterized protein
A0A2J7QZN4	7130	UP000235965	105785	Arthropoda	Uncharacterized protein
A0A2J7ZUW5	9394	UP000236333	47790	Chlorophyta	Uncharacterized protein
A0A2J7ZUW5	9394	UP000236333	47790	Chlorophyta	Uncharacterized protein
A0A2J8A623	5377	UP000236333	47790	Chlorophyta	Uncharacterized protein
A0A2J8DU89	7539	UP000236507	27337	Ascomycota	Involucrin repeat protein
A0A2K0TX58	5091	UP000236290	5544	Ascomycota	Uncharacterized protein
A0A2K0W5I2	6877	UP000236664	42673	Ascomycota	Uncharacterized protein
A0A2K0WTQ3	5223	UP000236664	42673	Ascomycota	Agglutinin-like protein 2
A0A2K1FY77	5971	UP000236268	192	Pseudomonadota	Filamentous haemagglutinin FhaB/tRNA nuclease CdiA-like TPS domain-containing protein
A0A2K1R332	5672	UP000243797	2082308	Ascomycota	Uncharacterized protein
A0A2K3CTL6	6179	UP000006906	3055	Chlorophyta	Uncharacterized protein
A0A2K3CXE4	10698	UP000006906	3055	Chlorophyta	Uncharacterized protein
A0A2K3CXE4	10698	UP000006906	3055	Chlorophyta	Uncharacterized protein
A0A2K3D273	6123	UP000006906	3055	Chlorophyta	Uncharacterized protein
A0A2K3D9G1	7383	UP000006906	3055	Chlorophyta	Uncharacterized protein
A0A2K3DAK0	5506	UP000006906	3055	Chlorophyta	Flagellar associated protein
A0A2K3DAK3	5492	UP000006906	3055	Chlorophyta	Flagellar associated protein
A0A2K3DGE6	6907	UP000006906	3055	Chlorophyta	DUF3707 domain-containing protein
A0A2K3DRK4	5695	UP000006906	3055	Chlorophyta	Uncharacterized protein
A0A2K3DUP1	5535	UP000006906	3055	Chlorophyta	Uncharacterized protein
A0A2K3E4T5	5210	UP000006906	3055	Chlorophyta	Uncharacterized protein
A0A2K3E4T5	5210	UP000006906	3055	Chlorophyta	Uncharacterized protein
A0A2K5NER6	5315	UP000233060	9531	Chordata	Chromosome 2 open reading frame 16
A0A2K5TPV2	5626	UP000233100	9541	Chordata	Chromosome 2 open reading frame 16
A0A2K5ZF16	5108	UP000233140	9568	Chordata	Chromosome 2 open reading frame 16
A0A2K6CK26	5312	UP000233120	9545	Chordata	Chromosome 2 open reading frame 16
A0A2K6LMK3	5254	UP000233180	61621	Chordata	Chromosome 2 open reading frame 16
A0A2K6RKU3	5198	UP000233200	61622	Chordata	Chromosome 2 open reading frame 16
A0A2K6TS81	5042	UP000233220	39432	Chordata	Uncharacterized protein
A0A2K6UHW5	5159	UP000233220	39432	Chordata	Uncharacterized protein
A0A2L2Q545	5269	UP000239542	2094021	Actinomycetota	Uncharacterized protein
A0A2L2TN93	7411	UP000245910	56646	Ascomycota	Uncharacterized protein
A0A2M6UDI9	5661	UP000228930	709803	Pseudomonadota	Filamentous haemagglutinin FhaB/tRNA nuclease CdiA-like TPS domain-containing protein
A0A2M8RE93	5534	UP000231194	1419263	Pseudomonadota	Leukotoxin LktA family filamentous adhesin
A0A2N1THM4	5110	UP000233624	2013829	Candidatus Riflebacteria	Leukotoxin LktA family filamentous adhesin
A0A2N1ZA12	6054	UP000233300	2013793	Pseudomonadota	Leukotoxin LktA family filamentous adhesin
A0A2N2EWS3	13401	UP000233611	2013764	Elusimicrobiota	Uncharacterized protein
A0A2N2EWS3	13401	UP000233611	2013764	Elusimicrobiota	Uncharacterized protein
A0A2N2QB25	7101	UP000233354	2013721	Pseudomonadota	Filamentous haemagglutinin FhaB/tRNA nuclease CdiA-like TPS domain-containing protein
A0A2N2TQ19	6151	UP000233530	2013707	Pseudomonadota	Uncharacterized protein
A0A2N2UD33	7100	UP000233286	2013706	Pseudomonadota	Filamentous haemagglutinin FhaB/tRNA nuclease CdiA-like TPS domain-containing protein
A0A2N3KER1	5467	UP000233597	2048283	Pseudomonadota	Filamentous haemagglutinin FhaB/tRNA nuclease CdiA-like TPS domain-containing protein
A0A2N3KMT7	6534	UP000233597	2048283	Pseudomonadota	Haemagg_act domain-containing protein
A0A2N3Y523	11713	UP000233786	60894	Actinomycetota	PPE family protein
A0A2N3Y546	5308	UP000233786	60894	Actinomycetota	Uncharacterized protein
A0A2N3Y550	8925	UP000233786	60894	Actinomycetota	DNA repair exonuclease SbcCD ATPase subunit
A0A2N3Y564	12679	UP000233786	60894	Actinomycetota	DNA repair exonuclease SbcCD ATPase subunit
A0A2N3Y564	12679	UP000233786	60894	Actinomycetota	DNA repair exonuclease SbcCD ATPase subunit
A0A2N3Y567	5131	UP000233786	60894	Actinomycetota	Papain fold toxin 1 (Glutamine deamidase) of polymorphic toxin system
A0A2N3Y576	5248	UP000233786	60894	Actinomycetota	Uncharacterized protein
A0A2N3Y6G0	8428	UP000233786	60894	Actinomycetota	Uncharacterized protein
A0A2N3Y6W8	9371	UP000233786	60894	Actinomycetota	Uncharacterized protein
A0A2P2HBB2	5703	UP000032444	1392242	Ascomycota	Involucrin repeat protein
A0A2P4EV99	6076	UP000243451	1708783	Pseudomonadota	Filamentous haemagglutinin FhaB/tRNA nuclease CdiA-like TPS domain-containing protein
A0A2P5I115	5754	UP000094444	158607	Ascomycota	Uncharacterized protein
A0A2P6N8T7	5746	UP000241769	1890364	Evosea	Uncharacterized protein
A0A2P6N8T7	5746	UP000241769	1890364	Evosea	Uncharacterized protein
A0A2P7ZE10	6234	UP000243723	40998	Ascomycota	Uncharacterized protein
A0A2P8XKH7	6473	UP000245037	6973	Arthropoda	Uncharacterized protein
A0A2P8XKH7	6473	UP000245037	6973	Arthropoda	Uncharacterized protein
A0A2P9B8U5	6789	UP000294906	880534	Apicomplexa	Uncharacterized protein
A0A2P9BAB7	9302	UP000294906	880534	Apicomplexa	Uncharacterized protein
A0A2P9BAH3	6126	UP000294906	880534	Apicomplexa	Uncharacterized protein
A0A2P9BBY0	5509	UP000294906	880534	Apicomplexa	Uncharacterized protein
A0A2P9BC09	5994	UP000294906	880534	Apicomplexa	WD repeat-containing protein
A0A2P9BFG5	5937	UP000294906	880534	Apicomplexa	Uncharacterized protein
A0A2P9BHV2	5749	UP000294906	880534	Apicomplexa	Autophagy-related protein 23
A0A2P9BIB2	6187	UP000294906	880534	Apicomplexa	Uncharacterized protein
A0A2P9BIG0	9280	UP000294906	880534	Apicomplexa	PI3K/PI4K catalytic domain-containing protein
A0A2P9BJJ4	5315	UP000294906	880534	Apicomplexa	Uncharacterized protein
A0A2P9BSA0	6475	UP000241547	880535	Apicomplexa	Uncharacterized protein
A0A2P9BSK8	5367	UP000241547	880535	Apicomplexa	Uncharacterized protein
A0A2P9BV81	6049	UP000241547	880535	Apicomplexa	Uncharacterized protein
A0A2P9BXG0	5421	UP000241547	880535	Apicomplexa	Uncharacterized protein
A0A2P9BXU5	5805	UP000241547	880535	Apicomplexa	Rav1p_C domain-containing protein
A0A2P9C3T1	5870	UP000241547	880535	Apicomplexa	Uncharacterized protein
A0A2P9C8C2	5709	UP000241547	880535	Apicomplexa	Uncharacterized protein
A0A2P9C953	9004	UP000241547	880535	Apicomplexa	PI3K/PI4K catalytic domain-containing protein
A0A2P9C9C0	5884	UP000241547	880535	Apicomplexa	Uncharacterized protein
A0A2P9CAA7	5334	UP000241547	880535	Apicomplexa	Uncharacterized protein
A0A2P9CKF0	6422	UP000240602	720590	Apicomplexa	Uncharacterized protein
A0A2P9CKS5	5473	UP000240602	720590	Apicomplexa	Uncharacterized protein
A0A2P9CLA0	6057	UP000240602	720590	Apicomplexa	Uncharacterized protein
A0A2P9CMJ8	5405	UP000240602	720590	Apicomplexa	Uncharacterized protein
A0A2P9CN29	5820	UP000240602	720590	Apicomplexa	WD repeat-containing protein
A0A2P9CRZ0	5671	UP000240602	720590	Apicomplexa	Dynein heavy chain,putative
A0A2P9CSU3	5914	UP000240602	720590	Apicomplexa	Uncharacterized protein
A0A2P9CSZ8	5711	UP000240602	720590	Apicomplexa	Uncharacterized protein
A0A2P9CTB4	9060	UP000240602	720590	Apicomplexa	PI3K/PI4K catalytic domain-containing protein
A0A2P9CTD3	5924	UP000240602	720590	Apicomplexa	Uncharacterized protein
A0A2P9CTX5	5285	UP000240602	720590	Apicomplexa	Uncharacterized protein
A0A2P9CYW6	5023	UP000294825	880536	Apicomplexa	Uncharacterized protein
A0A2P9CZI8	6872	UP000294825	880536	Apicomplexa	Uncharacterized protein
A0A2P9CZX7	5651	UP000294825	880536	Apicomplexa	Uncharacterized protein
A0A2P9D0N9	6267	UP000294825	880536	Apicomplexa	Uncharacterized protein
A0A2P9D2E3	5634	UP000294825	880536	Apicomplexa	Uncharacterized protein
A0A2P9D360	6112	UP000294825	880536	Apicomplexa	Uncharacterized protein
A0A2P9D4H7	5015	UP000240500	5854	Apicomplexa	Uncharacterized protein
A0A2P9D602	6652	UP000240500	5854	Apicomplexa	Uncharacterized protein
A0A2P9D631	5085	UP000240500	5854	Apicomplexa	Phosphatidylinositol 4-kinase, putative
A0A2P9D725	10174	UP000240500	5854	Apicomplexa	RNA pseudouridylate synthase,putative
A0A2P9D8Q2	6276	UP000240500	5854	Apicomplexa	Uncharacterized protein
A0A2P9DAC2	5924	UP000294825	880536	Apicomplexa	Uncharacterized protein
A0A2P9DBI9	6059	UP000240500	5854	Apicomplexa	WD repeat-containing protein
A0A2P9DGB0	5990	UP000240500	5854	Apicomplexa	Uncharacterized protein
A0A2P9DIJ0	5755	UP000240500	5854	Apicomplexa	Autophagy-related protein 23
A0A2P9DJ31	6262	UP000294825	880536	Apicomplexa	Uncharacterized protein
A0A2P9DJM0	5337	UP000294825	880536	Apicomplexa	C2H2-type domain-containing protein
A0A2P9DKX2	9305	UP000240500	5854	Apicomplexa	Uncharacterized protein
A0A2P9DL23	6244	UP000240500	5854	Apicomplexa	Uncharacterized protein
A0A2P9DLJ5	5364	UP000240500	5854	Apicomplexa	Uncharacterized protein
A0A2P9GF54	5108	UP000241830	720590	Apicomplexa	Uncharacterized protein
A0A2P9GFQ2	6755	UP000241830	720590	Apicomplexa	Uncharacterized protein
A0A2P9GFV3	5598	UP000241830	720590	Apicomplexa	Uncharacterized protein
A0A2P9GGX0	6204	UP000241830	720590	Apicomplexa	Uncharacterized protein
A0A2P9GJ41	5987	UP000241830	720590	Apicomplexa	WD repeat-containing protein
A0A2P9GLR6	6010	UP000241830	720590	Apicomplexa	Uncharacterized protein
A0A2P9GNK6	5720	UP000241830	720590	Apicomplexa	Uncharacterized protein
A0A2P9GP33	6024	UP000241830	720590	Apicomplexa	Uncharacterized protein
A0A2P9GP90	9271	UP000241830	720590	Apicomplexa	PI3K/PI4K catalytic domain-containing protein
A0A2P9GPM5	5367	UP000241830	720590	Apicomplexa	Uncharacterized protein
A0A2R4T9T9	7789	UP000244201	1535768	Actinomycetota	Uncharacterized protein
A0A2R5GPR9	10602	UP000241890	2315210	Sar	Uncharacterized protein
A0A2R5GPR9	10602	UP000241890	2315210	Sar	Uncharacterized protein
A0A2R6WKH0	9934	UP000244005	3197	Streptophyta	Uncharacterized protein
A0A2R6WKH0	9934	UP000244005	3197	Streptophyta	Uncharacterized protein
A0A2R9B3L2	5291	UP000240080	9597	Chordata	Chromosome 2 open reading frame 16
A0A2S0USB6	6463	UP000244496	2169400	Pseudomonadota	Filamentous hemagglutinin N-terminal domain-containing protein
A0A2S1INV2	6181	UP000244345	1827580	Actinomycetota	Uncharacterized protein
A0A2S1XD56	6445	UP000244967	664962	Pseudomonadota	Filamentous haemagglutinin FhaB/tRNA nuclease CdiA-like TPS domain-containing protein
A0A2S2CKE7	6016	UP000245629	2202148	Pseudomonadota	Leukotoxin LktA family filamentous adhesin
A0A2S2GDD1	5293	UP000245775	1736046	Actinomycetota	OTU domain-containing protein
A0A2S3XVF2	10471	UP000237461	1933029	Actinomycetota	OTU domain-containing protein
A0A2S4LZF8	6318	UP000236919	1871628	Pseudomonadota	Leukotoxin LktA family filamentous adhesin
A0A2S6BV53	7529	UP000237631	357750	Ascomycota	Uncharacterized protein
A0A2S6G2I7	5973	UP000239446	930118	Pseudomonadota	Hemagglutinin-like protein
A0A2S6MJN5	5678	UP000237927	2055894	Pseudomonadota	Leukotoxin LktA family filamentous adhesin
A0A2S6XG75	5235	UP000239339	1940758	Actinomycetota	Uncharacterized protein
A0A2S7JKK6	13536	UP000238850	2094193	Pseudomonadota	LEPR-XLL domain-containing protein
A0A2S7Q0B3	6066	UP000238611	2070413	Ascomycota	Involucrin repeat protein
A0A2S7Q2W9	6625	UP000238072	2070414	Ascomycota	Involucrin repeat protein
A0A2S7QKS4	6698	UP000238813	2070412	Ascomycota	Involucrin repeat protein
A0A2S7Y4V2	5123	UP000237441	176275	Ascomycota	Involucrin repeat protein
A0A2S8RV08	5114	UP000239525	1938801	Pseudomonadota	Filamentous hemagglutinin
A0A2T0SN39	8812	UP000239494	84725	Actinomycetota	Collagen triple helix repeat protein
A0A2T0SZX9	5827	UP000239494	84725	Actinomycetota	Uncharacterized protein
A0A2T0SZX9	5827	UP000239494	84725	Actinomycetota	Uncharacterized protein
A0A2T2NFS9	6783	UP000240883	1448308	Ascomycota	Involucrin repeat protein
A0A2T2Q1A3	5448	UP000240515	2133946	Pseudomonadota	Leukotoxin LktA family filamentous adhesin
A0A2T3VH11	8927	UP000241008	2135446	Actinomycetota	OTU domain-containing protein
A0A2T4GCV6	5953	UP000241587	5516	Ascomycota	Agglutinin-like protein 2
A0A2T4HC69	6992	UP000241587	5516	Ascomycota	Uncharacterized protein
A0A2T5LQQ3	5794	UP000244073	1392256	Ascomycota	Involucrin repeat protein
A0A2T6IFJ7	10626	UP000244488	943120	Apicomplexa	HECT-domain (Ubiquitin-transferase) domain-containing protein
A0A2T6IG49	5004	UP000244488	943120	Apicomplexa	Putative histone lysine methyltransferase, SET (EC 2.1.1.43)
A0A2T6IHV5	5651	UP000244488	943120	Apicomplexa	Uncharacterized protein
A0A2T6IIS6	7852	UP000244488	943120	Apicomplexa	Phosphatidylinositol 3-and 4-kinase
A0A2T6ILR4	5473	UP000244488	943120	Apicomplexa	Surface antigen repeat-containing protein
A0A2T6IXC9	6085	UP000244488	943120	Apicomplexa	Proteophosphoglycan protein ppg4
A0A2T6IXP2	6080	UP000244488	943120	Apicomplexa	Putative transmembrane protein
A0A2T7JJE4	5261	UP000245084	2162709	Actinomycetota	Uncharacterized protein
A0A2T7NTB2	5047	UP000245119	400727	Mollusca	C2H2-type domain-containing protein
A0A2T7NTB2	5047	UP000245119	400727	Mollusca	C2H2-type domain-containing protein
A0A2T7PFE8	5503	UP000245119	400727	Mollusca	Uncharacterized protein
A0A2T7PIU5	7511	UP000245119	400727	Mollusca	Uncharacterized protein
A0A2T7PIU5	7511	UP000245119	400727	Mollusca	Uncharacterized protein
A0A2T7PRV7	6429	UP000245119	400727	Mollusca	Uncharacterized protein
A0A2T7PRV7	6429	UP000245119	400727	Mollusca	Uncharacterized protein
A0A2T9Y7D4	6735	UP000245699	61424	Zoopagomycota	VWFA domain-containing protein
A0A2T9Y7D4	6735	UP000245699	61424	Zoopagomycota	VWFA domain-containing protein
A0A2T9YU23	6114	UP000245383	133385	Zoopagomycota	Uncharacterized protein
A0A2T9YU23	6114	UP000245383	133385	Zoopagomycota	Uncharacterized protein
A0A2U1SMI4	5580	UP000245137	428	Pseudomonadota	LEPR-XLL domain-containing protein
A0A2U1T2X7	9317	UP000244978	2079791	Actinomycetota	Uncharacterized protein
A0A2U2HLH7	6234	UP000241421	1524097	Pseudomonadota	Uncharacterized protein
A0A2U2HMA5	10199	UP000241421	1524097	Pseudomonadota	LEPR-XLL domain-containing protein
A0A2U2Z2I0	6192	UP000245372	2185284	Actinomycetota	OTU domain-containing protein
A0A2U2ZLB1	5028	UP000245455	2200760	Actinomycetota	OTU domain-containing protein
A0A2U3BZE1	5314	UP000245673	563922	Actinomycetota	Uncharacterized protein
A0A2U3CJK9	8816	UP000245584	2012493	Candidatus Heimdallarchaeota	Uncharacterized protein
A0A2U3CJK9	8816	UP000245584	2012493	Candidatus Heimdallarchaeota	Uncharacterized protein
A0A2U3DVE2	5680	UP000245956	33203	Ascomycota	Uncharacterized protein
A0A2U3ELQ6	5672	UP000245956	33203	Ascomycota	Uncharacterized protein
A0A2U8BSG8	7555	UP000244519	1802984	Pseudomonadota	Uncharacterized protein
A0A2U8BSG8	7555	UP000244519	1802984	Pseudomonadota	Uncharacterized protein
A0A2U8BSX4	5660	UP000244519	1802984	Pseudomonadota	Uncharacterized protein
A0A2U8BSX4	5660	UP000244519	1802984	Pseudomonadota	Uncharacterized protein
A0A2U8FFH3	8724	UP000244890	135569	Campylobacterota	Uncharacterized protein
A0A2U8FFH3	8724	UP000244890	135569	Campylobacterota	Uncharacterized protein
A0A2U8PH72	5664	UP000215703	931866	Pseudomonadota	Leukotoxin LktA family filamentous adhesin
A0A2U8PTI9	5471	UP000215884	1404768	Pseudomonadota	Leukotoxin LktA family filamentous adhesin
A0A2V1CTJ5	6311	UP000244409	1485229	Ascomycota	Involucrin repeat protein
A0A2V2VH19	5156	UP000246121	5693	Euglenozoa	Uncharacterized protein
A0A2V2W940	5143	UP000246078	5693	Euglenozoa	Elongation factor 1 beta central acidic region eukaryote domain-containing protein
A0A2V2XIC8	5667	UP000246078	5693	Euglenozoa	Putative plectin
A0A2V5HWP2	6394	UP000248817	1450541	Ascomycota	Involucrin repeat protein
A0A2V8D4R9	5726	UP000248353	1978231	Acidobacteriota	Uncharacterized protein
A0A2V8D4R9	5726	UP000248353	1978231	Acidobacteriota	Uncharacterized protein
A0A2W4I7Y5	5016	UP000248828	2053573	Candidatus Margulisiibacteriota	Uncharacterized protein
A0A2W4I7Y5	5016	UP000248828	2053573	Candidatus Margulisiibacteriota	Uncharacterized protein
A0A2W6U4H0	5224	UP000248578	69392	Pseudomonadota	Uncharacterized protein
A0A2W6VY95	5421	UP000248581	1905334	Pseudomonadota	Leukotoxin LktA family filamentous adhesin
A0A2X2LR17	5630	UP000251334	1911	Actinomycetota	Ovarian tumor otubain
A0A315BA20	6660	UP000250858	1835769	Pseudomonadota	Leukotoxin LktA family filamentous adhesin
A0A315BMI4	7477	UP000250797	1100726	Pseudomonadota	Leukotoxin LktA family filamentous adhesin
A0A315BWI5	6660	UP000251349	1835766	Pseudomonadota	Leukotoxin LktA family filamentous adhesin
A0A316ENH9	5686	UP000245697	512350	Actinomycetota	Uncharacterized protein
A0A316HW97	7547	UP000246005	531938	Actinomycetota	Uncharacterized protein
A0A316HW97	7547	UP000246005	531938	Actinomycetota	Uncharacterized protein
A0A316PZQ8	7545	UP000245868	1898207	Bacillota	DUF3794 domain-containing protein
A0A316PZQ8	7545	UP000245868	1898207	Bacillota	DUF3794 domain-containing protein
A0A316SBB9	5811	UP000246129	2049039	Bacillota	Leukotoxin LktA family filamentous adhesin
A0A317X9R4	6251	UP000246702	1450535	Ascomycota	Involucrin repeat protein
A0A318K422	7605	UP000247569	228006	Actinomycetota	PPE family protein
A0A318YE34	6177	UP000247647	1448310	Ascomycota	Involucrin repeat protein
A0A318ZI52	6402	UP000248349	1450539	Ascomycota	Involucrin repeat protein
A0A327U579	5912	UP000248635	1305828	Actinomycetota	Uncharacterized protein
A0A327UTG6	6257	UP000249176	1305827	Actinomycetota	Uncharacterized protein
A0A328R9M9	5061	UP000248844	2184344	Candidatus Margulisiibacteriota	Uncharacterized protein
A0A328R9M9	5061	UP000248844	2184344	Candidatus Margulisiibacteriota	Uncharacterized protein
A0A328RSR2	8757	UP000249251	2184347	Candidatus Margulisiibacteriota	Uncharacterized protein
A0A328RSR2	8757	UP000249251	2184347	Candidatus Margulisiibacteriota	Uncharacterized protein
A0A328T053	5775	UP000249231	1926883	Pseudomonadota	Haemagg_act domain-containing protein
A0A345ZR53	6358	UP000254889	331696	Pseudomonadota	Leukotoxin LktA family filamentous adhesin
A0A346B052	5821	UP000254337	2144175	Bacillota	Leukotoxin LktA family filamentous adhesin
A0A346N2N4	8544	UP000262973	2303331	Pseudomonadota	Filamentous hemagglutinin N-terminal domain-containing protein
A0A346N2N4	8544	UP000262973	2303331	Pseudomonadota	Filamentous hemagglutinin N-terminal domain-containing protein
A0A351I9Y9	8185	UP000264746	2035772	Candidatus Omnitrophota	Cofac_haem_bdg domain-containing protein
A0A351I9Y9	8185	UP000264746	2035772	Candidatus Omnitrophota	Cofac_haem_bdg domain-containing protein
A0A352PBJ9	6944	UP000263704	2053540	Candidatus Collierbacteria	Uncharacterized protein
A0A354CVY8	5719	UP000262490	2035772	Candidatus Omnitrophota	Uncharacterized protein
A0A354CVY8	5719	UP000262490	2035772	Candidatus Omnitrophota	Uncharacterized protein
A0A354WQY2	5878	UP000263086	1955814	Bacillota	Uncharacterized protein
A0A354WQY2	5878	UP000263086	1955814	Bacillota	Uncharacterized protein
A0A355E0K9	5404	UP000262567	2030800	Elusimicrobiota	Uncharacterized protein
A0A356CG37	5297	UP000261933	2053540	Candidatus Collierbacteria	Uncharacterized protein
A0A356F2L1	5134	UP000262695	1898207	Bacillota	Ig-like_bact domain-containing protein
A0A356F2M4	8565	UP000262695	1898207	Bacillota	Ig-like_bact domain-containing protein
A0A356F321	8802	UP000262695	1898207	Bacillota	Uncharacterized protein
A0A356F321	8802	UP000262695	1898207	Bacillota	Uncharacterized protein
A0A357BMC7	8399	UP000263351	2035772	Candidatus Omnitrophota	Uncharacterized protein
A0A357BMC7	8399	UP000263351	2035772	Candidatus Omnitrophota	Uncharacterized protein
A0A359BJQ5	12398	UP000264344	2055784	Cyanobacteriota	Autotransporter domain-containing protein
A0A364L5S3	5977	UP000249363	1196081	Ascomycota	Uncharacterized protein
A0A365ZEH8	8799	UP000252843	1504709	Actinomycetota	Uncharacterized protein
A0A366R6M5	7516	UP000253153	231269	Ascomycota	Uncharacterized protein
A0A367WJ47	6783	UP000252517	502049	Pseudomonadota	Haemagg_act domain-containing protein
A0A368HGR9	5363	UP000253250	163359	Pseudomonadota	Haemagg_act domain-containing protein
A0A369GS84	5063	UP000252748	2039875	Ascomycota	Uncharacterized protein
A0A369GS84	5063	UP000252748	2039875	Ascomycota	Uncharacterized protein
A0A369RZS7	6576	UP000253843	287889	Placozoa	Uncharacterized protein
A0A370GW20	7017	UP000255355	279262	Actinomycetota	Uncharacterized protein
A0A370KBB6	6833	UP000254711	1920168	Pseudomonadota	Filamentous hemagglutinin N-terminal domain-containing protein
A0A370TMI5	6284	UP000254866	2656787	Ascomycota	Involucrin repeat protein
A0A371BBW4	5984	UP000263993	2292256	Pseudomonadota	Leukotoxin LktA family filamentous adhesin
A0A371RL15	5372	UP000264589	2292771	Pseudomonadota	Leukotoxin LktA family filamentous adhesin
A0A371RL15	5372	UP000264589	2292771	Pseudomonadota	Leukotoxin LktA family filamentous adhesin
A0A371WFL2	5431	UP000264016	2293567	Pseudomonadota	Autotransporter domain-containing protein
A0A371XAB9	6238	UP000264310	2293836	Pseudomonadota	Leukotoxin LktA family filamentous adhesin
A0A372FU59	6853	UP000262621	2294034	Actinomycetota	Uncharacterized protein
A0A372FU59	6853	UP000262621	2294034	Actinomycetota	Uncharacterized protein
A0A372FWM3	16823	UP000262621	2294034	Actinomycetota	Uncharacterized protein
A0A372FWM3	16823	UP000262621	2294034	Actinomycetota	Uncharacterized protein
A0A372FWT7	5128	UP000262621	2294034	Actinomycetota	Uncharacterized protein
A0A372FWT7	5128	UP000262621	2294034	Actinomycetota	Uncharacterized protein
A0A378YJF8	8144	UP000255467	1823	Actinomycetota	Beta antigen
A0A379AA36	6528	UP000255173	37326	Actinomycetota	Ice nucleation protein
A0A380MMC2	5383	UP000254575	13276	Pseudomonadota	Sulfur oxidation protein SoxY
A0A380MMC2	5383	UP000254575	13276	Pseudomonadota	Sulfur oxidation protein SoxY
A0A383VYU7	8135	UP000256970	3088	Chlorophyta	DUF11 domain-containing protein
A0A383VYU7	8135	UP000256970	3088	Chlorophyta	DUF11 domain-containing protein
A0A383WQ90	5355	UP000256970	3088	Chlorophyta	Uncharacterized protein
A0A383WQ90	5355	UP000256970	3088	Chlorophyta	Uncharacterized protein
A0A384J624	6796	UP000001798	332648	Ascomycota	Involucrin repeat protein
A0A384J6D6	6847	UP000001798	332648	Ascomycota	Involucrin repeat protein
A0A384J6L7	5201	UP000001798	332648	Ascomycota	Involucrin repeat protein
A0A384KHC2	5667	UP000031513	5851	Apicomplexa	Nucleoporin NUP637, putative
A0A384KMG7	8652	UP000031513	5851	Apicomplexa	Peptidase, putative
A0A384KPN2	5386	UP000031513	5851	Apicomplexa	Autophagy-related protein 11
A0A384L447	5056	UP000031513	5851	Apicomplexa	Uncharacterized protein
A0A384L558	5344	UP000031513	5851	Apicomplexa	Uncharacterized protein
A0A387BAG7	9467	UP000278886	2419774	Actinomycetota	Gram-positive cocci surface proteins LPxTG domain-containing protein
A0A388K7V7	5151	UP000265515	69332	Streptophyta	DUF4378 domain-containing protein
A0A388K7V7	5151	UP000265515	69332	Streptophyta	DUF4378 domain-containing protein
A0A388KC87	5043	UP000265515	69332	Streptophyta	Uncharacterized protein
A0A388KC87	5043	UP000265515	69332	Streptophyta	Uncharacterized protein
A0A388KP36	5268	UP000265515	69332	Streptophyta	Uncharacterized protein
A0A388KP36	5268	UP000265515	69332	Streptophyta	Uncharacterized protein
A0A388KRS2	5141	UP000265515	69332	Streptophyta	ABC transmembrane type-1 domain-containing protein
A0A388KRS2	5141	UP000265515	69332	Streptophyta	ABC transmembrane type-1 domain-containing protein
A0A388KWT9	5290	UP000265515	69332	Streptophyta	C3H1-type domain-containing protein
A0A388KWT9	5290	UP000265515	69332	Streptophyta	C3H1-type domain-containing protein
A0A388L5D9	6325	UP000265515	69332	Streptophyta	Uncharacterized protein
A0A388L5D9	6325	UP000265515	69332	Streptophyta	Uncharacterized protein
A0A388L7B8	6263	UP000265515	69332	Streptophyta	Uncharacterized protein
A0A388L7B8	6263	UP000265515	69332	Streptophyta	Uncharacterized protein
A0A388L9W1	6226	UP000265515	69332	Streptophyta	Uncharacterized protein
A0A388L9W1	6226	UP000265515	69332	Streptophyta	Uncharacterized protein
A0A388LUG3	6005	UP000265515	69332	Streptophyta	Uncharacterized protein
A0A388LUG3	6005	UP000265515	69332	Streptophyta	Uncharacterized protein
A0A388LZ49	6193	UP000265515	69332	Streptophyta	Uncharacterized protein
A0A388M002	5006	UP000265515	69332	Streptophyta	Uncharacterized protein
A0A395MC92	9237	UP000265631	2675880	Ascomycota	Agglutinin-like protein 2
A0A395MGC4	7513	UP000265631	2675880	Ascomycota	Uncharacterized protein
A0A395NJC4	5108	UP000266272	490622	Ascomycota	Involucrin repeat
A0A395RZQ8	7356	UP000266234	694270	Ascomycota	Uncharacterized protein
A0A395SV02	7478	UP000266152	5514	Ascomycota	Uncharacterized protein
A0A397I0I9	5845	UP000215305	41047	Ascomycota	Involucrin repeat protein
A0A397I8U7	5634	UP000215394	1245748	Ascomycota	Involucrin repeat protein
A0A3A1Y3S2	5429	UP000266258	2028576	Pseudomonadota	Haemagg_act domain-containing protein
A0A3A1Y9W7	5791	UP000266258	2028576	Pseudomonadota	Uncharacterized protein
A0A3A1Y9W7	5791	UP000266258	2028576	Pseudomonadota	Uncharacterized protein
A0A3A1YI02	5062	UP000265964	2028574	Pseudomonadota	Filamentous haemagglutinin FhaB/tRNA nuclease CdiA-like TPS domain-containing protein
A0A3A1YKK4	7560	UP000265964	2028574	Pseudomonadota	Filamentous haemagglutinin FhaB/tRNA nuclease CdiA-like TPS domain-containing protein
A0A3A1YLJ3	14652	UP000265964	2028574	Pseudomonadota	Uncharacterized protein
A0A3A1YLJ3	14652	UP000265964	2028574	Pseudomonadota	Uncharacterized protein
A0A3A1YNL5	10020	UP000265964	2028574	Pseudomonadota	Uncharacterized protein
A0A3A4JX96	6639	UP000265549	2035772	Candidatus Omnitrophota	Uncharacterized protein
A0A3A4JX96	6639	UP000265549	2035772	Candidatus Omnitrophota	Uncharacterized protein
A0A3A4R0M1	11485	UP000266426	2093366	Candidatus Auribacterota	Uncharacterized protein
A0A3A4R0M1	11485	UP000266426	2093366	Candidatus Auribacterota	Uncharacterized protein
A0A3A4R5N3	10863	UP000266426	2093366	Candidatus Auribacterota	Uncharacterized protein
A0A3A4R5N3	10863	UP000266426	2093366	Candidatus Auribacterota	Uncharacterized protein
A0A3A4R605	9787	UP000266426	2093366	Candidatus Auribacterota	Cofac_haem_bdg domain-containing protein
A0A3A4R605	9787	UP000266426	2093366	Candidatus Auribacterota	Cofac_haem_bdg domain-containing protein
A0A3B3I9Z6	9615	UP000001038	8090	Chordata	Uncharacterized protein
A0A3B3I9Z6	9615	UP000001038	8090	Chordata	Uncharacterized protein
A0A3C1IRH1	5133	UP000259289	2049046	Bacteroidota	Uncharacterized protein
A0A3C1IRH1	5133	UP000259289	2049046	Bacteroidota	Uncharacterized protein
A0A3D1WIV6	6097	UP000264594	1898207	Bacillota	Uncharacterized protein
A0A3D1WIV6	6097	UP000264594	1898207	Bacillota	Uncharacterized protein
A0A3D5B2F4	7552	UP000262775	1898207	Bacillota	Uncharacterized protein
A0A3D5B2F4	7552	UP000262775	1898207	Bacillota	Uncharacterized protein
A0A3D5B6R1	6372	UP000262775	1898207	Bacillota	Glug domain-containing protein
A0A3D5B6R1	6372	UP000262775	1898207	Bacillota	Glug domain-containing protein
A0A3D5WSC9	6687	UP000264537	1898207	Bacillota	Uncharacterized protein
A0A3D8R1A3	5630	UP000256645	1849047	Ascomycota	Involucrin repeat protein
A0A3D8RJ51	5351	UP000256328	565419	Ascomycota	Involucrin repeat protein
A0A3F3GH50	5348	UP000013096	303682	Pseudomonadota	Filamentous hemagglutinin family outer membrane protein
A0A3F3RF37	6144	UP000236662	5061	Ascomycota	Involucrin repeat protein
A0A3L6JBP5	5134	UP000266374	2053491	Candidatus Thorarchaeota	Uncharacterized protein
A0A3L6JBP5	5134	UP000266374	2053491	Candidatus Thorarchaeota	Uncharacterized protein
A0A3L6N7Y1	5129	UP000270866	396571	Ascomycota	Uncharacterized protein
A0A3L6P4J6	6937	UP000270866	396571	Ascomycota	Uncharacterized protein
A0A3L8D5M1	5503	UP000279307	2015173	Arthropoda	C2H2-type domain-containing protein
A0A3L8DQ17	5205	UP000279307	2015173	Arthropoda	Microtubule-associated protein futsch
A0A3M0IKZ1	7568	UP000270471	943815	Actinomycetota	Uncharacterized protein
A0A3M0JDM4	5386	UP000269221	333673	Chordata	Uncharacterized protein
A0A3M0JDM4	5386	UP000269221	333673	Chordata	Uncharacterized protein
A0A3M0JQ59	6563	UP000269221	333673	Chordata	Uncharacterized protein
A0A3M0JQ59	6563	UP000269221	333673	Chordata	Uncharacterized protein
A0A3M0WC34	5025	UP000278137	2249417	Ascomycota	Uncharacterized protein
A0A3M1D4Y3	5040	UP000274421	2053527	Candidatus Zixiibacteriota	Uncharacterized protein
A0A3M1D4Y3	5040	UP000274421	2053527	Candidatus Zixiibacteriota	Uncharacterized protein
A0A3M1SEQ2	5263	UP000271028	1978231	Acidobacteriota	LPD38 domain-containing protein
A0A3M1SEQ2	5263	UP000271028	1978231	Acidobacteriota	LPD38 domain-containing protein
A0A3M2S232	7789	UP000277212	2010991	Ascomycota	Uncharacterized protein
A0A3M6YQH4	6283	UP000282582	91943	Ascomycota	Involucrin repeat protein
A0A3M7CSA8	5041	UP000270230	91943	Ascomycota	Uncharacterized protein
A0A3M7EL78	6154	UP000269276	91943	Ascomycota	Uncharacterized protein
A0A3M7EPF1	6574	UP000269276	91943	Ascomycota	Uncharacterized protein
A0A3M7FIF7	6365	UP000269539	91943	Ascomycota	Uncharacterized protein
A0A3M7FQ00	6523	UP000268823	91943	Ascomycota	Involucrin repeat protein
A0A3M7GHJ5	6584	UP000281468	91943	Ascomycota	Uncharacterized protein
A0A3M7GU49	6588	UP000280598	91943	Ascomycota	Uncharacterized protein
A0A3M7IQX9	6586	UP000281677	91943	Ascomycota	Uncharacterized protein
A0A3M7IR89	6335	UP000281677	91943	Ascomycota	Uncharacterized protein
A0A3M7JUB2	5727	UP000275480	5059	Ascomycota	Involucrin repeat protein
A0A3M7MGS0	9355	UP000265663	1302712	Ascomycota	Involucrin repeat
A0A3M7N2H6	5577	UP000273645	2249420	Ascomycota	Uncharacterized protein
A0A3M9Y759	7576	UP000267145	1051616	Ascomycota	Involucrin repeat protein
A0A3N0XZJ4	14915	UP000281406	495550	Chordata	Laminin subunit gamma-1
A0A3N0YN21	5612	UP000281406	495550	Chordata	Neuroblast differentiation-associated protein AHNAK
A0A3N1B2V9	5680	UP000275308	2485143	Actinomycetota	Phage-related protein
A0A3N1TLA4	6186	UP000269881	2485153	Actinomycetota	Uncharacterized protein
A0A3N2QUQ3	6706	UP000268016	2480588	Pseudomonadota	Leukotoxin LktA family filamentous adhesin
A0A3N4AIY5	6124	UP000268556	2487347	Pseudomonadota	Leukotoxin LktA family filamentous adhesin
A0A3N4IR73	10312	UP000275078	1160509	Ascomycota	Uncharacterized protein
A0A3N4IR73	10312	UP000275078	1160509	Ascomycota	Uncharacterized protein
A0A3N6CFB2	8864	UP000281963	1522757	Actinomycetota	Uncharacterized protein
A0A3N6CFB2	8864	UP000281963	1522757	Actinomycetota	Uncharacterized protein
A0A3P3DG37	5765	UP000282125	2488730	Pseudomonadota	Leukotoxin LktA family filamentous adhesin
A0A3P3YZ85	5440	UP000319462	420245	Euglenozoa	Hypothetical_protein
A0A3P3Z011	6780	UP000319462	420245	Euglenozoa	Hypothetical_protein
A0A3P3Z1T1	12899	UP000319462	420245	Euglenozoa	Tb-292_membrane_associated_protein-like_protein
A0A3P3Z1T1	12899	UP000319462	420245	Euglenozoa	Tb-292_membrane_associated_protein-like_protein
A0A3P3Z370	6836	UP000319462	420245	Euglenozoa	Hypothetical_protein
A0A3P8KLG2	6384	UP000272942	27848	Platyhelminthes	DUF5741 domain-containing protein
A0A3P8PXS8	6777	UP000265100	8154	Chordata	AHNAK nucleoprotein
A0A3P8PY56	6352	UP000265100	8154	Chordata	AHNAK nucleoprotein
A0A3P9B4H0	5376	UP000265160	106582	Chordata	AHNAK nucleoprotein
A0A3Q0FQG2	7335	UP000189705	38654	Chordata	LOW QUALITY PROTEIN: protein AHNAK2
A0A3Q2HTM5	5658	UP000002281	9796	Chordata	Chromosome 2 open reading frame 16
A0A3Q3KV86	6363	UP000261640	205130	Chordata	Uncharacterized protein
A0A3Q3KV86	6363	UP000261640	205130	Chordata	Uncharacterized protein
A0A3Q3KVV3	6482	UP000261640	205130	Chordata	AHNAK nucleoprotein
A0A3Q7Q8A1	5414	UP000286641	34884	Chordata	uncharacterized protein LOC112821275
A0A3Q8I931	14173	UP000274082	5661	Euglenozoa	Tb-292 membrane associated protein-like protein
A0A3Q8I931	14173	UP000274082	5661	Euglenozoa	Tb-292 membrane associated protein-like protein
A0A3Q8IB09	6800	UP000274082	5661	Euglenozoa	Uncharacterized protein
A0A3R6WKV9	5923	UP000285430	112090	Oomycota	Uncharacterized protein
A0A3R7A6D2	7341	UP000285712	112090	Oomycota	Uncharacterized protein
A0A3R7CE45	5280	UP000286415	79923	Platyhelminthes	Uncharacterized protein
A0A3R7CE45	5280	UP000286415	79923	Platyhelminthes	Uncharacterized protein
A0A3R7F8V9	5634	UP000215289	1245748	Ascomycota	Involucrin repeat protein
A0A3R7LN17	6344	UP000284403	83891	Euglenozoa	Hemagluttinin family protein
A0A3R7LRS1	5642	UP000283634	5698	Euglenozoa	Hemagluttinin family protein
A0A3R8AFZ2	7670	UP000284452	943122	Apicomplexa	Uncharacterized protein
A0A3R8AM55	5651	UP000284452	943122	Apicomplexa	Uncharacterized protein
A0A3R8G805	6086	UP000284452	943122	Apicomplexa	Proteophosphoglycan protein ppg4
A0A3R8GDP3	5049	UP000284452	943122	Apicomplexa	WD domain, G-beta repeat-containing protein
A0A3S0A5P0	6283	UP000278398	2495581	Pseudomonadota	Leukotoxin LktA family filamentous adhesin
A0A3S1B246	5421	UP000271974	188477	Mollusca	Uncharacterized protein
A0A3S1B246	5421	UP000271974	188477	Mollusca	Uncharacterized protein
A0A3S2TIC9	8648	UP000283053	168631	Arthropoda	Microtubule-associated protein futsch
A0A3S4CZF8	7790	UP000289323	2587410	Ascomycota	01dd0572-6e72-4453-84a1-1efce3a134c6
A0A3S7WQQ7	5459	UP000274082	5661	Euglenozoa	Uncharacterized protein
A0A3S7WUJ7	6461	UP000274082	5661	Euglenozoa	Uncharacterized protein
A0A401L9F5	6139	UP000286921	105351	Ascomycota	Involucrin repeat protein
A0A412L2A5	6154	UP000285296	2292235	Bacillota	Leukotoxin LktA family filamentous adhesin
A0A415EHJ2	6107	UP000285880	2291997	Bacillota	S-layer family protein
A0A418E286	7341	UP000285430	112090	Oomycota	Uncharacterized protein
A0A418NSB7	5580	UP000286576	2307003	Pseudomonadota	Leukotoxin LktA family filamentous adhesin
A0A418NSB7	5580	UP000286576	2307003	Pseudomonadota	Leukotoxin LktA family filamentous adhesin
A0A419YQ98	11061	UP000284553	1938859	Actinomycetota	Uncharacterized protein
A0A419YQ98	11061	UP000284553	1938859	Actinomycetota	Uncharacterized protein
A0A420E8B6	5264	UP000286482	2164068	Pseudomonadota	Leukotoxin LktA family filamentous adhesin
A0A420HSA1	7682	UP000283383	62708	Ascomycota	Uncharacterized protein
A0A420MCP5	6581	UP000285084	5507	Ascomycota	Agglutinin-like protein 2
A0A420N1U8	5105	UP000285084	5507	Ascomycota	Uncharacterized protein
A0A420NM88	6867	UP000285084	5507	Ascomycota	Uncharacterized protein
A0A420PC12	6921	UP000285237	5507	Ascomycota	Uncharacterized protein
A0A420QGV6	5224	UP000285237	5507	Ascomycota	Uncharacterized protein
A0A420SPU8	6154	UP000286305	5507	Ascomycota	Agglutinin-like protein 2
A0A420TV40	6953	UP000286305	5507	Ascomycota	Uncharacterized protein
A0A420TY79	7452	UP000286305	5507	Ascomycota	Agglutinin-like protein 2
A0A420U518	5226	UP000286305	5507	Ascomycota	Uncharacterized protein
A0A420YE22	7917	UP000275385	177199	Ascomycota	Uncharacterized protein
A0A420YE22	7917	UP000275385	177199	Ascomycota	Uncharacterized protein
A0A423SUK0	6014	UP000283509	6689	Arthropoda	Uncharacterized protein
A0A423SUK0	6014	UP000283509	6689	Arthropoda	Uncharacterized protein
A0A423WE21	5484	UP000284375	252740	Ascomycota	Involucrin repeat protein
A0A423X6K5	5565	UP000283895	356882	Ascomycota	Involucrin repeat protein
A0A423XNE4	5411	UP000285146	1230097	Ascomycota	Involucrin repeat protein
A0A424THY4	6203	UP000195393	1986647	Pseudomonadota	LEPR-XLL domain-containing protein
A0A424W4D0	6592	UP000285324	85698	Pseudomonadota	Uncharacterized protein
A0A425D6L3	5441	UP000284702	112090	Oomycota	Uncharacterized protein
A0A425HU09	5473	UP000284452	943122	Apicomplexa	Surface antigen repeat-containing protein
A0A425I227	5314	UP000284452	943122	Apicomplexa	Putative nucleoporin FG repeat protein
A0A425I2D7	9248	UP000284452	943122	Apicomplexa	HECT-domain (Ubiquitin-transferase) domain-containing protein
A0A425I2L5	5675	UP000284452	943122	Apicomplexa	SWIM-type domain-containing protein
A0A426UJS6	6394	UP000271004	2490848	Actinomycetota	Uncharacterized protein
A0A426UJS6	6394	UP000271004	2490848	Actinomycetota	Uncharacterized protein
A0A428NT89	7767	UP000288168	1325734	Ascomycota	Uncharacterized protein
A0A428NZP3	5612	UP000288168	1325734	Ascomycota	Uncharacterized protein
A0A428QRM7	5656	UP000287544	1325737	Ascomycota	Uncharacterized protein
A0A428QZS4	7829	UP000287544	1325737	Ascomycota	Uncharacterized protein
A0A428RFE3	7819	UP000287972	1325733	Ascomycota	Uncharacterized protein
A0A428RQD4	5904	UP000287972	1325733	Ascomycota	Uncharacterized protein
A0A428S635	5466	UP000287144	2604345	Ascomycota	Agglutinin-like protein 2
A0A428ST68	5538	UP000288429	131363	Ascomycota	Uncharacterized protein
A0A428UBL2	5756	UP000287144	2604345	Ascomycota	Uncharacterized protein
A0A429C3C6	6651	UP000288406	2203197	Actinomycetota	Uncharacterized protein
A0A429C739	9244	UP000288406	2203197	Actinomycetota	Uncharacterized protein
A0A429CJ12	11294	UP000288560	2203196	Actinomycetota	Uncharacterized protein
A0A429DRJ6	6068	UP000287152	2203199	Actinomycetota	Uncharacterized protein
A0A429DRN0	5813	UP000287152	2203199	Actinomycetota	Uncharacterized protein
A0A429DRN0	5813	UP000287152	2203199	Actinomycetota	Uncharacterized protein
A0A429DSA4	8110	UP000287152	2203199	Actinomycetota	Uncharacterized protein
A0A430LNX1	7824	UP000287124	1147111	Ascomycota	Uncharacterized protein
A0A430M9D6	5814	UP000287124	1147111	Ascomycota	Uncharacterized protein
A0A430QBU6	6136	UP000290809	6184	Platyhelminthes	Uncharacterized protein
A0A430QBU6	6136	UP000290809	6184	Platyhelminthes	Uncharacterized protein
A0A433KQN1	11139	UP000287336	447567	Pseudomonadota	LEPR-XLL domain-containing protein
A0A433VNU6	5966	UP000271624	232991	Cyanobacteriota	Uncharacterized protein
A0A437A4K5	12066	UP000283090	97331	Ascomycota	Uncharacterized protein
A0A437BSS8	6344	UP000283053	168631	Arthropoda	Uncharacterized protein
A0A438N0C8	5088	UP000288859	212818	Ascomycota	Uncharacterized protein
A0A439D962	6184	UP000286045	363999	Ascomycota	Involucrin repeat protein
A0A439UVE6	5503	UP000285337	1871066	Pseudomonadota	IAT_beta domain-containing protein
A0A444MAD0	5759	UP000287168	1553448	Pseudomonadota	Leukotoxin LktA family filamentous adhesin
A0A444T6A3	9071	UP000288706	13347	Arthropoda	Neurogenic locus notch-like protein 2
A0A444T6A3	9071	UP000288706	13347	Arthropoda	Neurogenic locus notch-like protein 2
A0A447BTH9	7284	UP000280685	48703	Ascomycota	Uncharacterized protein
A0A449A5N4	6304	UP000289440	2120	Mycoplasmatota	DUF1410 domain
A0A449A5N4	6304	UP000289440	2120	Mycoplasmatota	DUF1410 domain
A0A449BM39	5398	UP000290582	54757	Apicomplexa	Nucleoporin NUP637
A0A449BS53	5342	UP000290582	54757	Apicomplexa	Uncharacterized protein
A0A449BXY6	5642	UP000290582	54757	Apicomplexa	RIC1 domain-containing protein
A0A449BZR3	7698	UP000290582	54757	Apicomplexa	PI3K/PI4K catalytic domain-containing protein
A0A449C0F6	5913	UP000290582	54757	Apicomplexa	Cyclin-related protein, putative
A0A449C0U7	5706	UP000290582	54757	Apicomplexa	Uncharacterized protein
A0A484FDE2	7717	UP000014480	1213857	Ascomycota	Repetitive proline-rich cell wall protein 2
A0A484FTR5	7557	UP000014480	1213857	Ascomycota	Putative cell agglutination protein pfl5
A0A485KWT2	13490	UP000332933	120398	Oomycota	Aste57867_12902 protein
A0A494V0Z6	8089	UP000282170	68203	Actinomycetota	Gln_amidase domain-containing protein
A0A495JD21	5229	UP000277671	589240	Actinomycetota	Phage-related protein
A0A495JK75	5565	UP000277671	589240	Actinomycetota	Uncharacterized protein
A0A495JK75	5565	UP000277671	589240	Actinomycetota	Uncharacterized protein
A0A495W7D5	5529	UP000282084	2072	Actinomycetota	Uncharacterized protein
A0A498HDH6	5322	UP000290289	3750	Streptophyta	Uncharacterized protein
A0A498LXD8	7677	UP000290572	84645	Chordata	Uncharacterized protein
A0A498MGP5	6285	UP000290572	84645	Chordata	Fibrinogen binding family
A0A498MGP5	6285	UP000290572	84645	Chordata	Fibrinogen binding family
A0A498MQL2	6703	UP000290572	84645	Chordata	Uncharacterized protein
A0A498NC42	13795	UP000290572	84645	Chordata	Golgin subfamily B member 1-like protein
A0A498NPS5	5173	UP000290572	84645	Chordata	Uncharacterized protein
A0A498NPS5	5173	UP000290572	84645	Chordata	Uncharacterized protein
A0A4C1VT04	6157	UP000299102	151549	Arthropoda	Uncharacterized protein
A0A4C1VT04	6157	UP000299102	151549	Arthropoda	Uncharacterized protein
A0A4C1VY84	5435	UP000299102	151549	Arthropoda	Uncharacterized protein
A0A4C1VY84	5435	UP000299102	151549	Arthropoda	Uncharacterized protein
A0A4C1ZYX4	5220	UP000299102	151549	Arthropoda	Glutamine-rich protein 2
A0A4C1ZYX4	5220	UP000299102	151549	Arthropoda	Glutamine-rich protein 2
A0A4C2A0W0	6983	UP000299102	151549	Arthropoda	Glutamine-rich protein 2
A0A4C2A0W0	6983	UP000299102	151549	Arthropoda	Glutamine-rich protein 2
A0A4D6LMC1	5612	UP000501690	3917	Streptophyta	Uncharacterized protein
A0A4D6LMC1	5612	UP000501690	3917	Streptophyta	Uncharacterized protein
A0A4D6N2Y8	7839	UP000501690	3917	Streptophyta	Uncharacterized protein
A0A4D6N2Y8	7839	UP000501690	3917	Streptophyta	Uncharacterized protein
A0A4D8PRS8	5968	UP000298595	192	Pseudomonadota	Filamentous hemagglutinin N-terminal domain-containing protein
A0A4D8QE14	5969	UP000298596	192	Pseudomonadota	Filamentous hemagglutinin N-terminal domain-containing protein
A0A4D8R3C8	5967	UP000298774	192	Pseudomonadota	Filamentous hemagglutinin N-terminal domain-containing protein
A0A4D8R5U1	5964	UP000298693	192	Pseudomonadota	Filamentous hemagglutinin N-terminal domain-containing protein
A0A4E0RFF8	6961	UP000230066	6192	Platyhelminthes	Uncharacterized protein
A0A4E9EZX1	7433	UP000323214	6279	Nematoda	Membrane protein, putative
A0A4P6L8W8	9413	UP000290005	59932	Cyanobacteriota	Autotransporter outer membrane beta-barrel domain-containing protein
A0A4P6V0N4	6737	UP000293719	1852022	Pseudomonadota	Leukotoxin LktA family filamentous adhesin
A0A4P7H7C4	6140	UP000294615	1047172	Actinomycetota	Gln_amidase domain-containing protein
A0A4P7N2D9	6476	UP000294847	318829	Ascomycota	Uncharacterized protein
A0A4P7R8T9	5873	UP000296448	2565558	Pseudomonadota	Leukotoxin LktA family filamentous adhesin
A0A4P8ECK3	5560	UP000298631	2500533	Pseudomonadota	Uncharacterized protein
A0A4P9X909	5020	UP000274922	1555241	Chytridiomycota	Uncharacterized protein
A0A4P9X909	5020	UP000274922	1555241	Chytridiomycota	Uncharacterized protein
A0A4Q0RLD0	8417	UP000290401	1325095	Pseudomonadota	Leukotoxin LktA family filamentous adhesin
A0A4Q1VT60	6554	UP000290359	1972137	Pseudomonadota	Leukotoxin LktA family filamentous adhesin
A0A4Q2W9N9	5226	UP000290540	451672	Ascomycota	Uncharacterized protein
A0A4Q4MAD5	9780	UP000292402	119927	Ascomycota	Involucrin repeat protein
A0A4Q4NLB9	9806	UP000291422	5599	Ascomycota	Involucrin repeat protein
A0A4Q4PVG0	9789	UP000293195	119927	Ascomycota	Involucrin repeat protein
A0A4Q4RA04	9770	UP000291867	119927	Ascomycota	Uncharacterized protein
A0A4Q4S9M3	9790	UP000293823	156630	Ascomycota	Involucrin repeat protein
A0A4Q4UDK5	6222	UP000291414	2211647	Ascomycota	Uncharacterized protein
A0A4Q4VGC6	6226	UP000292509	2211646	Ascomycota	Involucrin repeat protein
A0A4Q4VNG0	6386	UP000293831	2211645	Ascomycota	Involucrin repeat protein
A0A4Q4WE25	6420	UP000292795	1081914	Ascomycota	Involucrin repeat protein
A0A4Q5SSI0	5954	UP000293149	1869212	Bacteroidota	Uncharacterized protein
A0A4Q5SSI0	5954	UP000293149	1869212	Bacteroidota	Uncharacterized protein
A0A4Q7JQZ4	5405	UP000289413	1052797	Ascomycota	Involucrin repeat protein
A0A4Q8D2S1	6613	UP000292298	531306	Pseudomonadota	Hemagglutinin-like protein
A0A4Q9GX02	6465	UP000292120	2528630	Pseudomonadota	Leukotoxin LktA family filamentous adhesin
A0A4R0R228	9404	UP000294084	2055944	Cyanobacteriota	Autotransporter domain-containing protein
A0A4R0XKB5	6201	UP000294192	1937190	Mycoplasmatota	Uncharacterized protein
A0A4R0XKB5	6201	UP000294192	1937190	Mycoplasmatota	Uncharacterized protein
A0A4R0YH54	5691	UP000291822	522319	Pseudomonadota	Leukotoxin LktA family filamentous adhesin
A0A4R1UH68	6018	UP000295319	2485105	Pseudomonadota	Autotransporter domain-containing protein
A0A4R1W0V1	5972	UP000295740	1684385	Pseudomonadota	Autotransporter domain-containing protein
A0A4R4XUQ0	5333	UP000294947	2530387	Actinomycetota	Uncharacterized protein
A0A4R4XUQ0	5333	UP000294947	2530387	Actinomycetota	Uncharacterized protein
A0A4R4Y9F5	11701	UP000294947	2530387	Actinomycetota	Uncharacterized protein
A0A4R4Y9F5	11701	UP000294947	2530387	Actinomycetota	Uncharacterized protein
A0A4R4YC74	7130	UP000294947	2530387	Actinomycetota	Uncharacterized protein
A0A4R4YC74	7130	UP000294947	2530387	Actinomycetota	Uncharacterized protein
A0A4R5VA20	5248	UP000295301	2547397	Pseudomonadota	Leukotoxin LktA family filamentous adhesin
A0A4R5VWL5	5014	UP000294829	1549640	Pseudomonadota	Filamentous haemagglutinin FhaB/tRNA nuclease CdiA-like TPS domain-containing protein
A0A4R5VWL5	5014	UP000294829	1549640	Pseudomonadota	Filamentous haemagglutinin FhaB/tRNA nuclease CdiA-like TPS domain-containing protein
A0A4R6PNC2	5677	UP000295087	145285	Actinomycetota	Uncharacterized protein
A0A4R6QTN6	6532	UP000295361	270368	Pseudomonadota	Hemagglutinin-like protein
A0A4R7UWG4	6170	UP000294927	502181	Actinomycetota	Uncharacterized protein
A0A4R7UWG4	6170	UP000294927	502181	Actinomycetota	Uncharacterized protein
A0A4R8QCN4	7639	UP000295083	1347390	Ascomycota	Repetitive proline-rich cell wall protein 2
A0A4R8QQK3	7638	UP000295703	5466	Ascomycota	Repetitive proline-rich cell wall protein 2
A0A4R8RHL9	6989	UP000295703	5466	Ascomycota	Putative cell agglutination protein pfl5
A0A4R8TD07	7703	UP000295604	1347389	Ascomycota	Repetitive proline-rich cell wall protein 2
A0A4S1XEQ5	7190	UP000306147	1395960	Pseudomonadota	Uncharacterized protein
A0A4S2K218	5514	UP000310200	300112	Arthropoda	C2H2-type domain-containing protein
A0A4S8QM65	6911	UP000308671	278940	Ascomycota	Involucrin repeat protein
A0A4S8SPF6	5541	UP000304951	5580	Ascomycota	Uncharacterized protein
A0A4S8XBJ7	5492	UP000310687	5580	Ascomycota	Uncharacterized protein
A0A4S8XPC8	5563	UP000309076	5580	Ascomycota	Uncharacterized protein
A0A4S8Z3H1	5443	UP000310421	5580	Ascomycota	Uncharacterized protein
A0A4S9A722	5499	UP000308802	5580	Ascomycota	Uncharacterized protein
A0A4S9BM99	5563	UP000304928	5580	Ascomycota	Uncharacterized protein
A0A4S9CQQ1	5409	UP000308270	5580	Ascomycota	Uncharacterized protein
A0A4S9DFI8	5462	UP000306708	5580	Ascomycota	Uncharacterized protein
A0A4S9DTT1	5517	UP000310374	5580	Ascomycota	Uncharacterized protein
A0A4S9GIR1	5517	UP000305796	5580	Ascomycota	Uncharacterized protein
A0A4S9HKP6	5066	UP000309614	5580	Ascomycota	Uncharacterized protein
A0A4S9I427	5462	UP000305374	5580	Ascomycota	Uncharacterized protein
A0A4S9JI21	5526	UP000307278	5580	Ascomycota	Uncharacterized protein
A0A4S9KA87	5462	UP000307974	5580	Ascomycota	Uncharacterized protein
A0A4S9KQ08	5498	UP000304875	5580	Ascomycota	Uncharacterized protein
A0A4S9L903	5443	UP000306584	5580	Ascomycota	Uncharacterized protein
A0A4S9NDC1	5457	UP000309446	5580	Ascomycota	Uncharacterized protein
A0A4S9NKS3	5456	UP000309308	5580	Ascomycota	Uncharacterized protein
A0A4S9RR25	5541	UP000306873	5580	Ascomycota	Uncharacterized protein
A0A4S9TBC8	5462	UP000308811	5580	Ascomycota	Uncharacterized protein
A0A4S9TPY1	5452	UP000308005	5580	Ascomycota	Uncharacterized protein
A0A4S9VFY8	5456	UP000310121	5580	Ascomycota	Uncharacterized protein
A0A4S9VTQ3	5517	UP000310756	5580	Ascomycota	Uncharacterized protein
A0A4S9X3W9	5506	UP000309734	5580	Ascomycota	Uncharacterized protein
A0A4S9XZP2	5551	UP000310039	5580	Ascomycota	Uncharacterized protein
A0A4S9Z7I5	5460	UP000309563	5580	Ascomycota	Uncharacterized protein
A0A4T0A1S5	5517	UP000306784	5580	Ascomycota	Uncharacterized protein
A0A4T0AXH5	5540	UP000310581	5580	Ascomycota	Uncharacterized protein
A0A4T0CQG1	5517	UP000305703	5580	Ascomycota	Uncharacterized protein
A0A4T0D8Z2	5563	UP000305088	5580	Ascomycota	Uncharacterized protein
[truncated: 4,789 more rows]
