# Supplementary material for: The neglected giants: Uncovering the prevalence and functional groups of huge proteins in proteomes
Source: PLoS Comput Biol. 2024 Sep 16;20(9):e1012459. doi: 10.1371/journal.pcbi.1012459 (PMC11573180; doi:10.1371/journal.pcbi.1012459)
Supplement: S3 Table — (TSV) [file pcbi.1012459.s007.tsv]

	prot_id	entry_name	prot_name	prot_len	org_id	prot_exist	gos_id	species	phylum	superkingdom	upid
32698	A0A811VJF2	A0A811VJF2_CERCA	(Mediterranean fruit fly) hypothetical protein	5732	7213	Predicted			Arthropoda	Eukaryota	UP000606786
32738	A0A812D8W2	A0A812D8W2_SEPPH	Uncharacterized protein	6640	158019	Predicted	GO:0016020		Mollusca	Eukaryota	UP000597762
32749	A0A812EBR9	A0A812EBR9_SEPPH	Uncharacterized protein	14185	158019	Predicted	GO:0016020		Mollusca	Eukaryota	UP000597762
36980	A0A8S4N0A8	A0A8S4N0A8_OWEFU	Uncharacterized protein	9718	6347	Predicted			Annelida	Eukaryota	UP000749559
